# Supplementary material for: Single-cell and spatial transcriptomics reveal correlation between RNA methylation-related miRNA risk model and immune infiltration in hepatocellular carcinoma
Source: Front Oncol. 2025 May 9;15:1553239. doi: 10.3389/fonc.2025.1553239 (PMC12098086; doi:10.3389/fonc.2025.1553239)
Supplement: Supplementary file 5 [file Table1.xlsx]

## Sheet: Sheet1
Table S1. Clinical information of test set
hsa.let.7c.5p	hsa.miR.103a.2.5p	hsa.miR.103a.3p	hsa.miR.105.5p	hsa.miR.106b.5p	hsa.miR.10b.3p	hsa.miR.10b.5p	hsa.miR.1180.3p	hsa.miR.1224.5p	hsa.miR.1226.3p	hsa.miR.1229.3p	hsa.miR.122b.3p	hsa.miR.1248	hsa.miR.1250.5p	hsa.miR.1258	hsa.miR.1266.5p	hsa.miR.1269a	hsa.miR.1269b	hsa.miR.1270	hsa.miR.1276	hsa.miR.1301.3p	hsa.miR.1307.3p	hsa.miR.130b.3p	hsa.miR.1323	hsa.miR.135a.5p	hsa.miR.135b.5p	hsa.miR.139.3p	hsa.miR.146b.5p	hsa.miR.152.5p	hsa.miR.17.5p	hsa.miR.182.5p	hsa.miR.183.5p	hsa.miR.184	hsa.miR.18a.3p	hsa.miR.18a.5p	hsa.miR.196b.5p	hsa.miR.199b.5p	hsa.miR.204.5p	hsa.miR.20a.5p	hsa.miR.20b.3p	hsa.miR.210.3p	hsa.miR.211.5p	hsa.miR.2114.3p	hsa.miR.2114.5p	hsa.miR.214.3p	hsa.miR.216a.3p	hsa.miR.216b.3p	hsa.miR.219b.3p	hsa.miR.219b.5p	hsa.miR.221.3p
TCGA-2V-A95S	10.6123	3.67268	15.5004	9.53917	11.0886	4.61498	16.6426	6.13356	5.07233	2.2979	3.67268	0	1.20527	0	1.20527	5.76919	10.2488	9.93908	1.20527	0	6.85687	12.0196	6.73837	2.63766	5.01522	5.54545	5.3282	12.7542	1.85264	11.3317	15.6242	14.0301	1.85264	3.81333	6.70264	9.29413	5.3282	5.96285	10.6075	1.20527	11.1471	1.20527	2.91246	3.94147	1.85264	3.1432	0	0	0
TCGA-2Y-A9GS	12.5226	3.50206	15.2368	7.02675	10.9107	4.01997	15.0815	6.51176	0	1.66663	2.41938	1.89468	0	0.626372	0.626372	5.07128	10.5771	0	4.8168	2.55903	5.24679	11.5211	9.23566	1.89468	2.41938	3.27781	6.04966	11.9174	2.55903	10.5714	15.0973	13.7914	1.06168	3.56968	6.4413	4.7308	8.30033	5.64187	10.2338	1.06168	9.15403	3.56968	0	1.66663	5.64187	7.0624	2.41938	1.06168	0
TCGA-2Y-A9GU	10.8317	2.38987	15.7749	0	10.5438	5.36773	17.3378	8.02074	2.06378	3.07415	2.06378	0	0	0	0	5.16948	3.24522	1.6418	1.6418	2.06378	7.5434	13.7133	9.08427	0	1.04283	0	6.44099	8.11203	0	12.7526	17.8221	16.9636	5.81081	3.98585	7.65386	8.63496	0	5.96569	12.5266	0	9.49794	0	2.38987	1.04283	0	0	0	1.04283	0
TCGA-2Y-A9GW	12.9111	2.92573	15.9386	0.731062	10.3548	2.92573	14.1126	5.83512	0	3.15677	1.86372	0	0	0	0.731062	2.79467	11.3676	1.21395	1.57511	1.57511	5.34311	12.2039	6.80551	0.731062	1.21395	2.79467	6.50368	12.7893	1.57511	11.4882	16.0723	15.316	2.79467	2.49032	7.23638	4.77581	7.82446	5.5195	11.1245	1.86372	8.49699	3.04587	0	1.21395	5.16883	1.57511	0	1.21395	0
TCGA-2Y-A9GX	13.6314	2.95863	15.513	0	9.99432	1.55355	12.3956	5.08328	0	1.96461	0.976504	0	0	0	3.76341	3.54159	7.13286	1.55355	2.28415	1.55355	5.34608	11.9057	4.90837	1.55355	0	2.95863	7.17211	12.7165	1.96461	10.5729	13.1269	11.0147	2.28415	0.976504	4.86111	4.04291	7.99172	6.65352	10.5005	0	8.83842	0.976504	0.976504	0	5.12388	3.41642	0	0	0
TCGA-2Y-A9GY	11.6434	3.27961	16.2632	2.42101	11.077	3.92174	14.6978	8.01714	0	3.57151	2.42101	1.66799	0	0	0	7.06438	6.42511	0	4.76196	2.68803	5.84852	13.4391	7.56509	3.92174	2.09308	3.81418	4.36454	13.1766	2.09308	12.0961	11.9213	10.5903	0	4.28619	7.523	4.11544	2.42101	4.02184	11.5934	7.92319	13.1464	4.36454	0	0	3.27961	6.61337	3.27961	2.91326	1.06272
TCGA-2Y-A9H0	11.8894	3.26647	15.4629	2.4091	11.1395	5.26175	16.199	8.15763	0	1.28519	1.28519	0	1.28519	1.95393	4.18949	5.4154	13.0736	0	3.80057	0	5.31481	12.6808	7.40213	8.12829	2.4091	1.95393	3.64353	12.9243	5.02756	11.8026	15.3045	14.0628	9.66198	4.58462	6.94436	9.29369	3.03311	6.80297	11.7626	4.40054	13.1632	7.66986	0	0	1.95393	2.75459	0	1.28519	0
TCGA-2Y-A9H1	13.9488	2.18097	15.6618	0	9.93936	5.60636	16.9651	6.29941	0	2.65579	1.46848	0	1.46848	1.46848	1.46848	3.92014	12.6003	0	1.46848	0	4.22288	12.5227	5.75539	0	5.18372	3.29814	7.20639	15.7508	0	11.4099	13.8059	11.9014	2.18097	0	4.68606	4.35334	2.65579	7.30642	11.4303	0	9.39355	1.46848	1.46848	2.65579	2.18097	0	0	1.46848	0
TCGA-2Y-A9H2	10.6859	2.45788	14.9503	0	11.3339	3.08579	13.7478	5.69858	0.806541	1.69913	1.99858	0	0.806541	1.69913	1.99858	7.18547	5.85611	0	5.32008	0	5.568	11.8709	5.69858	0	0	6.40751	5.39903	10.7228	0	10.6561	16.4396	14.461	7.11706	3.20776	5.83734	8.39792	8.40431	3.92896	10.173	2.80573	9.95847	0	0	2.24643	5.9465	0	0	0	0
TCGA-2Y-A9H4	14.9406	2.99978	15.6539	9.87473	10.6906	6.28516	17.4126	5.97321	2.16973	0	0	1.11534	1.11534	0	2.77238	4.67219	13.0339	11.6079	3.78985	2.16973	4.38059	11.9423	8.073	2.77238	2.5023	1.11534	7.39064	10.905	0	10.452	17.2449	15.439	9.9258	1.73679	5.02213	4.45919	3.52334	6.83475	10.5155	1.11534	10.3768	1.11534	0	2.77238	2.77238	8.25478	4.11524	1.11534	1.11534
TCGA-2Y-A9H5	12.0959	2.43325	16.0085	0.574353	10.5734	1.78452	12.0577	7.77221	0.574353	2.55829	2.14505	0.574353	1.56367	0	1.97602	4.89974	4.17914	0	3.96996	1.30278	6.19719	12.2975	7.17273	1.56367	4.32707	3.05921	6.5457	12.5175	2.87914	11.2303	16.0053	14.9017	3.21927	3.2931	6.61212	9.33867	8.47978	5.55357	10.8244	1.30278	8.75591	0.574353	0.984057	1.56367	5.39495	0.984057	0	1.30278	0.984057
TCGA-2Y-A9H9	14.3043	3.14855	15.2055	5.76818	10.472	6.37196	17.1735	5.72591	1.36375	2.05209	2.51616	0	0	0	1.36375	4.06482	10.2136	10.092	3.38421	1.36375	4.87398	11.9858	8.88106	3.38421	4.19446	0	6.96934	11.9311	2.51616	11.3619	15.1732	13.2332	3.14855	2.51616	5.27667	4.87398	3.38421	4.31341	11.485	1.36375	11.3515	1.36375	0	1.36375	2.51616	6.16608	1.36375	0	0
TCGA-2Y-A9HB	12.8868	2.61947	15.4058	2.03109	9.66331	1.0208	11.8016	4.99419	1.61263	0	2.61947	0	1.0208	0	0	4.28709	10.3473	1.0208	1.0208	0	4.3612	12.7315	6.41585	0	1.0208	1.61263	6.6408	15.0238	1.61263	11.2809	15.5536	13.8595	1.0208	2.03109	5.76846	11.1446	6.91132	6.51658	11.3405	1.0208	10.5381	0	1.0208	2.35507	2.35507	7.02967	1.0208	0	0
TCGA-4R-AA8I	13.5844	2.79671	14.8896	8.78851	10.4844	6.80787	17.1976	5.5728	1.57669	1.99069	1.57669	2.57462	0	0	0	6.03216	12.1465	10.7615	3.68898	2.312	4.44758	11.6238	7.33638	1.57669	3.68898	0	6.05385	13.4739	0	10.874	15.2246	12.8356	7.44708	3.8953	6.72916	7.21648	4.89489	9.2379	11.183	3.57358	11.2573	4.07578	2.57462	3.44814	2.79671	5.30982	1.57669	0.993803	0
TCGA-5C-A9VH	12.2546	4.06629	15.7949	0	10.4514	2.84567	14.2965	6.47189	1.93089	3.47593	3.61491	0	0	0	1.08758	3.54709	2.45961	0.643933	0.643933	1.08758	5.59267	12.3152	7.46833	0	5.41384	1.08758	5.62592	12.7757	2.45961	11.6784	16.2669	15.4003	2.84567	2.7281	7.02674	3.2386	7.85936	4.24813	11.0649	0	8.54687	0	0.643933	1.93089	5.0956	0.643933	0	1.08758	0
TCGA-BC-4072	13.9389	2.26345	15.4598	1.18086	9.81077	4.91379	15.8844	5.65586	1.18086	2.26345	0	0	2.60134	2.87492	0	5.69167	4.91379	0	4.22803	0	6.00801	12.4775	6.11738	4.91379	2.87492	4.6482	5.76073	11.9925	1.8214	11.9367	14.3983	12.2696	0	3.90095	6.03614	6.50725	5.69167	6.60439	11.6469	2.87492	11.2271	0	0	0	4.32242	0	0	0	0
TCGA-BC-4073	11.6079	2.34601	16.3245	9.15841	9.79984	4.95189	16.9742	8.15749	0	1.89637	2.96475	0	0	1.23963	0	7.29975	11.6452	7.47557	3.57181	2.6883	5.52123	12.3623	6.93266	4.42094	3.57181	3.39639	6.68795	12.0675	2.6883	10.5572	14.926	13.7124	0	3.99776	5.38686	4.59356	6.58942	5.07353	10.4587	0	13.9294	0	0	0	2.96475	2.6883	0	0	0
TCGA-BC-A10R	13.5049	1.35874	14.786	7.05755	9.43089	5.01311	15.7042	4.90425	0.833743	1.74283	0	0.833743	0	1.35874	0	6.44383	12.4066	1.74283	0	1.74283	4.65829	11.3041	6.39101	0	2.69513	0.833743	7.16369	9.63061	0	10.28	16.1997	14.1475	3.57921	2.29617	4.97773	10.4614	6.63764	5.32608	10.3387	0	8.24675	0	0.833743	3.14127	4.05711	4.90425	1.35874	0	0
TCGA-BC-A10S	13.9157	1.20741	15.9038	2.3009	10.4066	6.82773	18.0967	5.93603	3.14655	2.91573	1.20741	0	0	1.20741	3.34547	5.07598	11.0967	9.69423	1.20741	0	3.14655	12.0097	6.16386	0	0	0	8.10133	13.5086	1.85537	10.7968	15.9509	14.1791	1.20741	2.3009	5.66535	5.99645	3.52027	5.46612	10.1382	1.85537	8.88761	3.34547	0	2.3009	3.14655	4.6935	0	0	0
TCGA-BC-A10U	13.6161	2.78272	15.7995	5.58652	10.1063	5.71323	16.8993	7.34643	0	0	1.97847	1.97847	0	0	1.30473	5.8297	13.9773	4.10216	4.22067	0	4.61624	12.9522	6.99381	0	0	4.43197	5.29387	10.0614	1.30473	9.88414	17.3123	16.2704	6.89032	1.97847	3.8312	7.75271	0	5.8297	9.45306	0	12.5298	7.62957	3.8312	5.12178	1.30473	3.4973	0	1.30473	0
TCGA-BC-A10X	14.5983	0	14.8465	0	9.32992	2.88146	13.6983	5.81244	0.772023	0.772023	0.772023	0	2.88146	0	5.12795	3.53791	5.15686	0	1.27222	0	4.80174	11.3286	6.1365	0	0.772023	2.57377	8.92826	12.3823	0.772023	10.0714	13.2591	11.3566	2.18216	1.64293	4.87315	6.12191	6.77178	6.84466	9.60889	1.27222	9.78122	1.27222	0.772023	2.18216	5.91752	1.27222	0	0.772023	0.772023
TCGA-BC-A216	13.0662	0.9603	14.5529	1.94003	11.288	5.64896	16.6687	6.97538	0	2.25787	1.53178	2.25787	3.24966	0	4.0118	4.50789	12.2641	0.9603	4.31573	0	5.9868	11.8598	8.22352	2.25787	0	1.94003	5.59353	12.7155	1.53178	12.2017	15.3799	14.2607	0	2.25787	7.46681	9.99236	2.51818	6.85089	11.191	0.9603	12.1044	0	1.94003	2.25787	3.38642	2.51818	0	0	0
TCGA-BC-A217	12.8762	2.73888	15.7692	10.2388	10.3468	4.04253	15.067	7.41574	2.84629	2.49662	2.84629	0.600228	0.600228	0	0	6.75914	14.3092	1.83987	7.26902	2.03412	6.8587	12.5405	7.18966	1.34929	2.2053	2.84629	2.94625	10.6535	2.62283	10.8172	16.5404	15.1473	0.600228	3.12752	5.64431	10.8114	4.65821	5.68828	9.96339	2.73888	13.6534	2.49662	3.7969	4.32843	2.73888	6.20457	2.03412	2.3583	0.600228
TCGA-BC-A3KF	13.5146	2.40542	14.9441	0	9.82404	3.46315	14.0399	6.44224	0	2.75072	0	0	0	0	0	6.15378	10.8825	1.95056	2.75072	2.75072	5.71629	13.2699	5.31038	0	3.79635	1.28252	7.14361	9.82404	2.40542	13.3552	13.611	11.5498	8.69707	4.06686	7.55975	9.01331	3.46315	6.09452	13.0837	0	11.1979	4.81864	0	0	1.28252	0	0	1.95056	0
TCGA-BC-A5W4	13.075	4.1294	17.241	4.39489	10.5735	4.68662	17.245	5.96095	0	3.80379	1.74732	1.12345	1.12345	0	0	6.1161	14.5787	1.74732	4.39489	0	7.70353	12.8438	5.08758	0	7.1896	1.74732	4.87225	12.39	3.01293	10.3663	19.6656	17.9436	7.2799	2.18143	5.03669	9.08218	4.54812	7.40557	9.96823	0	12.3116	4.22343	0	2.51468	1.74732	7.1896	1.74732	1.74732	1.12345
TCGA-BC-A8YO	13.0643	3.69953	15.7941	0	10.8465	3.69953	14.6396	5.96712	0	2.53523	1.76484	0.847557	0	0	4.33534	5.96712	13.4794	10.9085	4.54749	2.53523	6.10755	12.1273	7.45352	0.847557	0	1.76484	4.49731	12.3458	0.847557	12.6826	17.7729	16.1514	3.03476	3.4051	6.46173	7.51787	1.3779	7.07155	12.4577	0	13.8167	0	0	1.76484	2.06964	7.87799	2.32114	1.3779	2.32114
TCGA-BD-A2L6	12.9178	2.88288	15.3051	8.44943	9.72245	5.21459	16.2241	5.44322	0	1.04454	2.0663	1.04454	1.64405	1.64405	1.04454	5.81406	13.5578	1.64405	5.2553	0	4.5433	12.7437	8.02991	1.04454	0	0	7.40009	9.50968	2.0663	11.6044	10.2425	8.76701	1.64405	3.98895	5.54524	3.889	5.2553	6.88139	10.8114	2.0663	10.0404	3.40113	0	0	3.07706	7.65715	3.07706	1.04454	1.64405
TCGA-BD-A3EP	11.5398	2.47694	16.3012	8.1114	10.2604	5.89752	16.7385	6.62106	0	3.34117	2.26482	0	0.816551	0	1.33479	3.54308	3.87788	11.163	2.26482	1.71527	5.47209	12.4466	6.80908	4.78877	0.816551	2.66183	6.46821	10.3191	2.97282	11.9716	13.4904	12.4139	1.71527	3.80118	7.19365	8.52613	7.9161	5.7214	10.9536	0	8.60439	1.33479	1.33479	2.47694	4.6204	5.49662	1.33479	1.33479	1.33479
TCGA-BD-A3ER	13.1909	1.66354	15.4308	0	9.5473	4.07879	13.9491	5.62694	0	2.20577	2.20577	0.784623	1.66354	0.784623	3.04027	3.04027	10.1988	2.20577	1.95998	0.784623	5.18624	12.5611	7.05008	0	3.65103	2.41572	6.49001	11.6752	2.20577	10.7489	14.2726	13.0646	1.29	1.95998	5.62694	3.27377	8.15846	6.22322	10.2587	1.66354	9.21677	1.29	0.784623	0	4.59243	3.04027	0	0	0
TCGA-BW-A5NO	11.0548	3.93355	16.4834	10.5107	10.2482	4.2901	17.495	4.39174	0	3.45888	2.40161	1.27975	1.27975	0	2.40161	6.90113	2.40161	7.59825	6.23371	1.94708	5.75047	12.2021	7.48781	3.25819	1.27975	1.27975	4.06244	10.9135	1.27975	12.1938	15.8366	13.8364	2.74672	1.94708	6.33925	8.52352	5.63084	6.38926	12.2255	5.82505	11.8329	5.63084	0	0	2.74672	4.73896	0	2.40161	0
TCGA-BW-A5NQ	9.87575	4.92931	16.9539	9.22753	10.5447	5.569	17.3874	6.24428	1.09319	4.07625	2.13763	3.15934	0	0	0	3.15934	11.4718	9.94541	4.7586	2.13763	6.30759	13.4245	5.6688	9.22753	0	2.96361	5.21997	13.6863	1.70793	11.9937	17.097	15.7699	2.96361	2.7371	6.83726	4.49414	5.38559	7.24555	11.7405	5.60304	10.2167	2.13763	0	0	1.70793	2.96361	1.09319	2.46828	1.09319
TCGA-CC-5258	12.3595	1.12004	16.8821	1.12004	10.4834	4.38888	15.9195	8.62254	1.12004	5.5832	3.67077	1.12004	0	1.7429	2.17652	5.17816	14.2462	12.6097	3.37688	1.12004	7.02335	14.4053	6.90119	0	1.12004	0	6.13419	13.532	1.12004	13.1566	10.7572	10.038	1.7429	5.43454	8.14286	4.80691	4.46752	5.35403	12.3126	0	10.1224	3.9148	0	1.12004	2.50948	2.17652	0	0	1.7429
TCGA-CC-5262	13.0938	0	15.0581	7.20853	9.76868	6.94497	17.4962	5.74299	1.18042	2.26281	1.82083	0.707712	1.18042	0	0.707712	2.99373	12.8028	3.39207	2.74393	0	4.81906	12.8717	5.6731	5.16296	1.18042	3.90021	7.15184	11.1219	1.18042	9.85012	16.1336	14.8906	0	2.44161	4.36664	5.35376	7.40996	5.35376	9.12634	0.707712	10.4858	0	1.53587	0.707712	4.68343	2.05868	0	0.707712	1.18042
TCGA-CC-5264	11.5968	2.50941	16.3982	7.53625	11.1904	4.6129	14.8372	8.15867	4.41549	1.35875	1.35875	0	0	1.35875	3.57922	6.27922	13.3425	2.50941	4.51757	0	5.87997	12.8772	7.09932	0	5.14656	1.35875	6.44384	12.7255	1.35875	9.96693	18.4079	17.2845	2.50941	1.35875	4.30564	10.973	5.38129	4.70232	9.1482	3.14129	11.5689	0	0	0	3.7567	0	0	0	2.04588
TCGA-CC-A3M9	10.7801	3.03402	15.5666	9.98817	9.84774	5.87104	16.7058	5.83514	0.781645	3.03402	1.65868	0	1.28581	1.65868	0	2.20021	4.4498	6.15928	2.40995	0.781645	6.72775	13.1131	7.29501	0	0	3.87408	6.47133	11.5575	1.65868	9.75593	12.5552	12.1623	1.9547	2.20021	5.53302	7.68104	3.15542	0	8.99061	1.9547	12.2108	0	0	0	0	0	0	0.781645	0
TCGA-CC-A3MB	12.9522	2.16662	15.362	0	10.8419	0	11.1376	8.75287	0	2.16662	3.3654	0	0	0	1.73399	5.46073	10.3014	0	1.11319	1.73399	7.09907	13.6531	7.01073	0	3.19261	1.11319	7.3147	11.62	1.73399	12.1562	12.9817	12.4493	1.11319	4.01096	7.09907	5.06913	5.06913	5.82872	11.3493	0	12.7254	0	1.11319	2.16662	4.11147	6.4823	1.11319	1.11319	0
TCGA-CC-A3MC	11.3796	1.0621	15.0843	0	9.50517	0	12.3148	5.95248	0	2.68703	2.42005	1.0621	1.0621	0	0	4.81758	2.09218	1.0621	2.68703	0	6.14221	13.4211	5.81983	0	0	1.0621	5.20567	12.1502	1.0621	11.478	11.4575	10.197	1.0621	3.27854	6.20738	9.22209	7.05142	5.02464	10.9078	1.66718	10.9119	0	0	0	3.57043	0	0	1.66718	1.66718
TCGA-CC-A5UD	12.8508	4.63347	16.8468	4.6009	9.99399	5.16591	16.8183	7.62282	0	3.45568	1.9145	2.1123	0	0	0	6.5892	2.28622	11.6566	1.68521	1.07583	7.14677	13.1993	6.31584	1.07583	6.32584	4.04536	3.99613	12.4951	0	12.4225	13.7502	11.818	6.67773	3.3021	6.83301	4.34971	6.0763	9.46619	12.4887	4.18372	11.2219	3.45568	5.31389	7.00464	1.41246	0	0	3.45568	1.68521
TCGA-CC-A7IF	12.3514	1.791	14.8279	0	10.4207	5.7632	17.0244	6.00347	2.09786	1.40074	0	1.40074	0.864085	2.91867	0	4.37047	2.56587	0	0.864085	1.40074	4.81076	12.4851	5.57745	0	2.09786	0.864085	6.78247	12.6176	3.20192	12.5304	11.3325	9.56142	6.80381	2.09786	6.93531	3.20192	3.9785	4.25127	12.8608	2.56587	9.65539	2.75303	0	1.40074	3.20192	0.864085	0	2.35076	1.40074
TCGA-CC-A7IG	11.7164	2.98821	15.5462	0.759997	10.3889	4.02296	14.7377	6.89352	2.15945	2.71103	1.91608	0	1.25518	1.25518	0.759997	4.25025	2.71103	9.45271	1.62315	0	4.7736	12.9289	6.20587	0	3.22062	1.25518	4.9779	10.7154	0.759997	13.3563	13.8635	13.136	2.15945	4.02296	8.01668	8.92818	6.72406	6.88508	13.2063	2.36763	12.4881	0	1.25518	2.36763	3.22062	0	0	1.62315	0.759997
TCGA-CC-A7IJ	15.1426	3.5973	16.731	1.31058	10.4558	7.49289	18.1256	5.50501	8.08701	1.68734	0	0	0	0	4.04826	2.44393	1.31058	0.799258	1.9858	0	6.96133	12.262	7.84375	0	2.44393	7.73768	5.03689	13.1935	3.68294	10.9221	15.6234	14.2157	4.93585	2.93769	6.51262	9.30637	9.72379	9.51196	10.8147	1.68734	10.5007	0.799258	0	0	5.76274	2.79112	0	1.9858	0
TCGA-CC-A7IL	12.9373	2.73915	16.2628	0	9.78283	5.34828	17.5712	3.92523	0	0	0	1.9405	0	0	1.9405	3.92523	9.35902	0	3.92523	0	3.92523	12.9357	7.86881	0	0	0	5.85219	12.2669	0	11.4065	10.7959	8.36743	0	1.9405	4.87695	3.25023	1.9405	4.56724	11.7546	0	13.43	2.73915	0	0	2.73915	0	0	2.73915	0
TCGA-CC-A8HS	13.603	4.04115	16.3908	0	11.1283	3.89885	14.8967	8.53358	2.03301	3.12622	2.03301	1.3484	0	0	4.39929	4.39929	10.2738	0	5.74346	2.03301	7.84455	13.4035	6.57476	0	3.36145	1.3484	7.09881	12.7714	0	14.5138	13.461	12.5258	8.96709	4.68598	9.26778	7.39231	3.56365	5.51861	14.383	2.49541	10.1536	0	0	0	2.49541	2.84502	0	1.3484	0
TCGA-CC-A8HU	11.8671	4.22679	15.6403	3.10364	11.5169	4.85058	16.7688	7.23252	3.10364	1.82047	0	0	0	0	3.10364	5.18774	11.8691	10.136	0	2.60025	5.28464	12.0643	6.48573	0	1.82047	0	5.94876	12.4516	0	14.8663	13.0848	11.5069	9.03649	5.82536	8.81107	3.4761	6.21775	5.61786	14.9862	0	12.785	0	0	1.82047	4.40978	1.82047	0	1.82047	1.82047
TCGA-CC-A8HV	11.9273	4.91071	15.9028	0	11.2539	0	11.7495	7.25285	0	3.5501	2.02184	0	0	0	2.02184	3.88504	4.15668	10.0077	3.3481	0	6.41241	12.6153	5.95931	0	3.5501	2.02184	5.11566	12.0077	0	11.5334	17.834	16.9683	0	3.5501	7.81027	9.1711	7.39081	6.15792	10.9635	1.33943	11.7039	0	1.33943	2.02184	4.91071	2.02184	0	2.02184	1.33943
TCGA-CC-A9FS	12.8398	3.04656	16.686	0	10.8928	3.18099	13.7264	6.21783	0	3.71193	1.77433	2.54636	0	0.853541	0.853541	3.71193	2.54636	1.38618	0.853541	1.38618	5.12479	12.5185	5.90463	0.853541	7.02358	0.853541	7.31432	15.272	2.54636	11.0482	15.1677	13.5729	3.9565	2.73303	5.28265	7.39953	2.54636	6.53901	10.6715	0.853541	8.39179	1.77433	0.853541	0	2.07988	3.52232	0.853541	1.38618	0
TCGA-CC-A9FU	12.4008	3.84411	16.887	10.2476	12.2852	4.79299	15.8406	8.38335	1.07959	5.47327	1.69014	2.1178	0	0	3.30852	6.93505	4.54032	12.3047	4.90446	2.71528	6.38188	14.0012	8.75083	0	1.07959	2.1178	3.72768	12.3224	0	14.0148	14.4187	13.3856	3.13653	6.4199	9.86737	11.9603	2.44725	6.15272	13.4218	0	13.9584	2.1178	0	1.07959	1.69014	0	0	2.44725	0
TCGA-CC-A9FW	10.1879	4.77409	17.5683	9.56447	11.2061	4.02344	14.9826	7.94592	1.25548	1.25548	1.25548	1.91645	0	0	2.36804	4.77409	12.9757	1.25548	1.25548	1.25548	5.92269	13.0566	8.26505	2.36804	4.35223	6.75267	3.22107	12.9369	1.25548	12.0013	17.4412	16.4168	7.36388	3.42119	7.99382	8.54777	3.5969	5.82014	11.5899	1.25548	13.618	0	1.25548	1.91645	1.25548	0	0	1.91645	0
TCGA-DD-A114	14.5001	1.93748	15.3879	0.437009	9.64234	4.42761	15.4029	5.9089	0	1.46935	0.437009	0	1.04361	0.437009	3.19177	4.16849	4.27779	9.27645	2.94899	0	4.74562	11.6793	5.22654	0	3.85242	3.66394	7.68295	11.2223	2.39109	8.95613	16.0386	15.3828	2.29035	2.18204	4.32948	9.95571	8.80913	6.99615	8.63519	2.73568	6.56614	0	1.04361	2.29035	5.93417	1.64283	0.437009	1.79766	0
TCGA-DD-A115	14.4237	0.875663	14.0646	6.87091	9.62863	5.72139	16.3205	5.7883	0.875663	2.37135	0	2.1175	2.37135	0	0.875663	3.92528	12.18	2.1175	2.94088	0	4.27551	10.3191	7.52878	6.62465	1.41668	0	6.79702	11.4279	1.41668	8.92248	13.5802	11.9905	1.41668	1.41668	4.00246	4.91742	5.97221	7.04518	8.33279	0.875663	10.5907	3.08978	1.41668	2.58715	4.21194	7.10764	2.37135	0.875663	0
TCGA-DD-A11C	12.4054	0	16.0008	9.19289	10.3602	7.14273	18.4909	5.55469	0	1.72254	0	0	0	0	4.7171	5.48231	13.2612	3.88763	0	0	3.88763	13.0963	8.87724	0	0	1.72254	6.91419	12.3931	0	11.1638	16.5212	14.9161	1.72254	2.48552	5.62362	4.09603	4.43973	5.24042	10.9904	1.72254	9.69933	0	0	0	2.48552	4.83805	0	0	0
TCGA-DD-A11D	13.806	1.42879	14.4655	4.09389	9.99872	6.83766	17.4735	6.02909	2.60327	1.42879	1.82306	0	1.82306	0	2.60327	6.04766	12.4926	2.60327	3.58488	1.82306	4.9361	11.5068	6.11965	0	2.38695	1.42879	7.52166	11.4551	2.38695	9.77178	17.3691	15.509	0.884481	1.42879	4.29383	4.5756	2.95769	6.65592	9.27299	0	11.6782	2.13238	1.42879	0	3.68318	6.66798	1.82306	2.13238	0
TCGA-DD-A1EA	13.152	0.842798	15.2666	1.37131	9.75945	5.62659	16.1285	6.02847	2.52636	0	1.37131	0.842798	0.842798	1.37131	0	4.88591	15.0927	4.6326	2.71253	0	5.50581	12.2217	6.24015	0	1.75727	1.75727	6.71358	11.1022	0.842798	10.0971	14.1861	12.2901	7.35467	2.87739	5.03303	9.86511	1.75727	7.96675	9.5661	0.842798	9.08264	0	5.64957	6.70263	0.842798	1.37131	0	0	0
TCGA-DD-A1EB	14.454	3.45305	14.4884	0	9.58357	5.3507	16.1361	5.97364	0	1.27598	2.57911	1.27598	0.774686	0	5.44788	5.2465	9.51655	1.27598	2.74126	0	5.98986	12.5501	6.60986	0	3.99342	0	7.8268	10.8348	2.57911	8.58545	11.3788	9.74883	1.27598	0.774686	3.35623	3.70972	2.88701	5.88965	7.96044	1.27598	9.77949	2.39641	0.774686	1.64729	2.18716	4.80793	1.94233	0	0
TCGA-DD-A1ED	14.3232	3.02632	14.9944	0	9.50977	4.93594	16.5707	4.98327	0	0	0	0	2.02259	0	4.02818	2.02259	5.31468	0	2.02259	1.0151	4.5523	10.8684	5.38686	1.0151	1.60506	1.60506	8.54959	11.8289	2.61004	10.2149	13.5931	11.1968	5.27718	1.0151	5.23869	6.56887	4.48812	7.57677	9.83897	0	9.18733	1.0151	2.83314	3.34899	4.5523	0	0	1.0151	0
TCGA-DD-A1EE	13.7191	2.31584	16.055	1.21805	10.1092	5.98498	17.467	5.98498	1.86894	1.21805	3.16316	0	0	1.21805	0	4.0803	14.3846	3.36236	2.93199	1.86894	4.38507	12.5041	6.5108	0	0	0	7.54446	13.0442	0	10.4691	14.6032	13.1967	0	2.31584	4.18921	3.96251	1.21805	8.8781	10.1518	0	9.67364	1.21805	0	2.65656	0	0	0	0	1.21805
TCGA-DD-A1EH	12.9639	1.61697	16.2823	0.756255	10.4986	8.02675	19.2754	7.10268	1.61697	3.58804	1.90935	1.61697	0	0	0	6.68632	2.15235	0.756255	5.00043	0.756255	5.33195	12.8823	6.02428	0	2.54194	0	6.61711	13.2385	0	11.3322	18.3462	17.4784	4.43783	1.90935	5.91319	4.13245	5.96185	5.53856	10.7163	0	9.78972	0.756255	0	0.756255	3.88577	0.756255	0	1.61697	0
TCGA-DD-A1EJ	9.91213	2.42412	14.6567	8.10001	10.9641	4.13707	14.8378	7.87159	0	4.20697	1.85608	1.45776	1.85608	0	3.52116	5.09548	11.6798	0	6.36154	1.45776	5.78532	13.2486	6.23342	1.45776	2.64165	1.45776	3.14741	13.3177	0	12.9162	16.6079	16.2134	0	3.28304	6.9355	5.4237	0.905664	3.14741	11.8617	0.905664	12.6426	0	0	0	0.905664	5.56348	3.28304	0	0
TCGA-DD-A39V	12.958	2.1901	15.8128	7.04389	10.5049	7.69819	18.3086	7.22661	2.1901	2.66563	0.91903	1.87677	0	0	0	2.66563	14.2327	3.02268	4.09045	0.91903	4.88298	12.8313	5.32902	0	6.4932	2.1901	6.22766	13.3976	0	11.4861	9.74182	8.37288	0	1.47596	6.19295	4.54047	5.12317	9.56477	11.1135	0.91903	9.10732	0	2.1901	3.75187	2.1901	0.91903	0	1.47596	0
TCGA-DD-A39X	13.4845	0	14.8676	1.16542	9.03766	4.20178	15.2871	7.66965	1.16542	3.08031	2.57821	1.16542	0	1.16542	1.16542	3.74738	4.29608	0	2.85099	2.85099	6.06347	13.0218	6.37569	0	1.80157	1.80157	6.7368	11.5711	2.24153	13.2425	13.359	11.8441	6.14175	4.20178	6.81851	4.76037	6.28661	6.55803	11.7572	2.24153	7.3992	1.80157	0	2.24153	3.60726	1.80157	0	1.80157	0
TCGA-DD-A3A2	14.5974	2.98693	15.8077	0	9.8814	2.98693	12.7884	8.61627	0	2.15831	2.15831	2.98693	2.15831	0	6.80536	5.00788	13.916	0	0	2.15831	4.19532	14.2593	5.90416	0	0	0	8.62894	10.796	0	10.2489	12.8356	11.7236	2.98693	0	4.44516	5.8182	4.19532	5.41166	9.56909	0	9.34921	0	0	0	2.98693	4.84355	0	2.98693	2.15831
TCGA-DD-A3A3	9.02445	2.50919	16.0196	0	10.5421	6.43708	16.302	9.16965	0	3.37657	3.67044	1.11985	1.11985	2.77952	0	3.20363	2.17624	2.17624	1.74265	1.11985	4.30539	13.3178	7.13562	1.11985	2.17624	4.38855	5.74943	16.6005	1.74265	12.528	12.3633	11.3934	2.77952	2.77952	7.45791	8.87022	1.11985	6.49453	12.1275	2.17624	10.7322	3.0071	2.17624	3.79761	0	0	0	2.17624	0
TCGA-DD-A3A7	11.1924	1.1607	15.2725	1.79548	9.84987	5.25057	15.8502	7.81156	0	2.2348	1.79548	1.1607	1.1607	0	0	4.09284	12.7533	11.7497	1.79548	1.1607	4.28798	13.0833	5.46754	0	4.45984	1.1607	4.75215	9.80872	1.79548	13.5938	15.6597	14.0333	3.27047	4.75215	8.47425	9.2116	5.04994	5.50728	13.5626	1.1607	12.9271	2.84364	2.5711	2.5711	3.73948	4.28798	0	1.79548	0
TCGA-DD-A3A9	12.2524	4.47247	16.6291	1.00684	9.66827	4.71357	17.6408	6.9324	1.59408	2.59635	1.00684	0	0	0	0	4.53662	2.33286	7.9736	2.59635	0	7.65744	13.5947	5.22274	0	0	1.59408	5.68581	13.8756	2.59635	11.992	16.461	15.3502	4.3349	2.01025	6.03581	8.74833	9.57779	6.16321	11.8599	1.00684	8.60981	0	0	2.01025	4.59805	1.59408	0	2.33286	1.00684
TCGA-DD-A4NB	12.6271	4.31578	15.7113	0	8.77458	0	13.099	4.56669	1.53182	2.73866	0	0	2.25791	0	2.25791	3.62632	2.73866	4.31578	1.53182	0	5.59358	12.2524	5.05117	0	2.73866	0	4.56669	11.9853	3.09862	12.2719	15.0233	12.5029	2.73866	2.73866	6.07044	3.62632	11.0661	6.18739	12.3345	0	9.70262	0	0	0	5.34772	0	0	1.53182	0
TCGA-DD-A4NE	11.5784	2.56947	15.9976	0	10.1719	1.40344	11.3564	6.1314	0	1.79409	1.40344	0	0	0	2.35425	6.42179	2.35425	1.40344	1.79409	0	6.09714	11.8615	7.82801	0	3.73767	0.866041	5.01171	10.5601	0	12.6887	16.1468	14.2893	0.866041	3.07106	6.50254	5.11806	6.43556	5.7455	12.605	2.10119	11.9684	0.866041	0	0	2.75672	1.79409	0	0.866041	0
TCGA-DD-A4NF	14.0523	4.4285	16.3	1.36708	9.04589	5.15981	17.9867	6.45732	2.52066	0	1.36708	2.05622	0	0	0	2.05622	13.668	12.8909	2.05622	0	5.68772	13.5055	8.04861	0	8.91511	2.05622	7.36865	13.1111	3.15339	11.1875	11.6076	9.38612	12.5919	2.05622	4.79967	12.2172	2.05622	12.0047	10.7857	2.05622	8.32218	0	4.95467	6.62831	0	1.36708	0	1.36708	0
TCGA-DD-A4NI	13.3979	4.30884	15.8194	0	9.38605	2.17907	13.818	5.31524	0	2.17907	1.12182	0	0	0	3.5343	4.47065	3.5343	9.61103	0	0	5.27197	12.5698	6.31842	0	4.12655	1.12182	6.9325	12.2028	1.7452	11.5982	12.7725	10.0541	1.7452	0	5.58641	4.54522	5.35724	6.86132	11.6086	0	11.3665	1.12182	1.12182	2.78263	2.51218	0	0	1.12182	0
TCGA-DD-A4NL	13.5082	2.39244	16.235	0	8.1152	4.17007	17.4358	5.21447	0	2.39244	0	0	0	0	5.29477	5.03907	1.64396	2.39244	1.64396	0	5.75838	13.3665	6.01696	0	0	1.64396	7.58699	13.1091	3.24807	11.134	13.7205	11.4258	1.64396	1.64396	4.33106	5.70059	7.70924	7.14226	10.7485	2.39244	10.4959	2.88278	1.64396	1.64396	3.98883	0	0	0	1.64396
TCGA-DD-A4NP	14.1062	3.16566	16.0663	1.37556	9.09798	0	12.9211	5.74483	0	1.37556	0	1.37556	2.06674	0	3.16566	3.40165	4.54385	3.16566	1.37556	0	5.46129	12.942	6.01765	0	0	2.53209	7.56357	13.2638	1.37556	11.0071	12.9962	10.3661	9.35847	1.37556	5.17326	5.17326	3.16566	8.96158	11.0315	2.06674	10.2214	1.37556	4.96805	5.46129	2.88338	0	0	0	2.06674
TCGA-DD-A4NS	13.818	3.91379	16.0532	0	8.83286	3.1404	16.2851	4.41454	2.04512	0	1.35814	0	1.35814	0	3.37591	3.1404	9.11095	8.06806	2.04512	0	5.32512	12.0038	4.86512	0	2.50859	4.94051	7.38142	12.5478	2.50859	10.9053	14.4964	12.3781	0	2.04512	5.20795	7.22435	9.74453	8.51912	10.9228	2.04512	9.52941	2.04512	2.85881	1.35814	5.75917	1.35814	0	0	0
TCGA-DD-A4NV	14.1314	2.65278	16.5474	3.73774	9.52038	3.73774	15.4642	4.2195	0	2.17819	2.65278	2.17819	0	0	3.73774	3.53326	5.4942	3.73774	2.17819	0	4.95279	12.4394	4.46957	0	1.4662	0	7.5124	13.3279	2.65278	11.3323	11.9713	9.77382	2.65278	1.4662	5.37668	4.46957	7.25372	5.97045	11.4515	1.4662	9.25496	0	1.4662	0	4.07608	5.4942	0	0	0
TCGA-DD-A73A	13.3607	1.21764	15.3877	0	10.3822	1.21764	11.3658	6.30768	0	2.31527	1.21764	1.21764	1.21764	1.86842	4.84994	4.91478	7.48089	5.39559	1.86842	0	4.38438	13.0243	9.41164	0	0	0	6.20772	13.8181	2.31527	12.2716	15.7061	14.0072	0	3.16252	6.86211	6.37835	1.86842	5.14841	12.3377	1.21764	10.9003	0	0	1.21764	1.86842	5.20135	1.21764	2.31527	1.21764
TCGA-DD-A73B	12.8731	2.77064	15.8144	0.978696	10.6037	5.65835	16.5978	6.22443	0	0.978696	1.96793	0.978696	0	0	3.42046	3.54566	5.28009	1.55649	0	1.55649	5.63035	13.2303	5.98011	0	3.54566	0	5.28009	11.3256	3.54566	12.2445	12.0597	10.4619	5.63035	3.54566	6.29746	9.47677	0.978696	6.20557	12.2858	0	11.4429	1.96793	0	0.978696	0	0	0	1.55649	1.55649
TCGA-DD-A73E	14.7891	1.78096	15.4131	0	10.7815	5.83392	16.922	5.32138	0	0	0	1.78096	0	0	0	3.96526	13.765	1.78096	1.78096	0	4.5191	12.3499	8.03183	0	7.50228	0	6.96883	12.0763	2.55413	10.712	9.4963	7.52154	6.43095	1.78096	4.35702	13.2719	1.78096	12.1709	11.0669	3.42576	9.15157	0	3.72058	5.70508	1.78096	0	0	0	0
TCGA-DD-A73G	11.1648	3.79822	15.5985	1.44443	10.0888	5.93674	17.1982	6.61865	1.8409	2.15157	2.40705	0	0	0.895905	0.895905	4.74542	6.44423	1.44443	0.895905	1.44443	6.72812	13.919	6.59315	0	0	3.38799	5.78735	9.35956	1.44443	11.9271	15.4567	14.4011	6.52736	4.1871	7.92919	9.49307	6.14411	5.64571	11.7845	1.44443	11.0382	0	1.8409	1.8409	3.96654	0.895905	0	2.15157	0
TCGA-DD-AACB	12.5993	1.00285	17.0467	9.5115	9.06097	6.1349	16.7518	7.66388	1.00285	3.00499	2.58971	1.58876	0	0	0	4.32734	13.8036	1.00285	5.17547	1.00285	5.56017	13.5759	9.31857	9.66033	0	6.02798	5.86358	12.2387	1.00285	11.4935	12.8386	11.7726	6.34548	2.32649	5.67801	8.18559	6.09308	8.78047	11.2495	1.58876	11.965	0	3.00499	3.81265	1.00285	0	0	2.32649	1.00285
TCGA-DD-AACD	11.7151	2.41783	16.2652	0	9.76803	5.94981	16.5554	6.92525	1.66532	2.41783	2.68473	1.66532	0	0	0	4.57315	12.9242	11.1937	0	1.06068	5.43799	12.843	6.13953	0	1.66532	0	6.97592	12.2565	1.06068	11.6716	13.3683	11.9862	2.0901	3.42939	6.22579	7.7694	5.64	6.49258	11.4825	3.27611	9.28111	3.81055	3.10458	5.32528	2.90987	2.0901	0	1.66532	1.06068
TCGA-DD-AACF	13.3991	2.23477	15.4055	0	11.4544	6.02111	16.273	6.60553	3.70568	1.5127	0.946144	0.946144	2.23477	0	1.5127	4.21782	3.22349	1.5127	1.5127	0.946144	4.84807	11.8675	6.15847	0	3.59939	0	6.43058	9.8047	1.91844	11.6388	15.9553	14.256	0.946144	4.28794	7.34206	6.23146	2.49405	3.98436	11.5525	3.59939	9.77602	0.946144	0.946144	0.946144	0.946144	0.946144	0	0.946144	0
TCGA-DD-AACH	14.2242	2.70305	15.9432	7.47068	9.90881	5.26144	15.2405	5.06429	1.1537	2.22482	1.78646	0	0	0	2.40244	4.40667	9.96204	9.39278	2.70305	0.689229	5.23822	12.7209	7.1607	1.78646	3.06161	1.78646	5.87203	12.0493	2.56056	10.3996	14.3812	13.0625	1.5045	2.40244	4.56435	11.6971	6.85966	4.08091	10.4054	2.22482	12.7483	0	0	1.5045	2.56056	1.5045	0	1.78646	0
TCGA-DD-AACI	11.174	3.03737	16.0756	0	9.6266	5.61666	16.1462	6.32749	0	1.13859	0	0	1.76694	0	1.13859	3.40779	8.62184	1.13859	0	0	5.58089	12.2568	5.93269	0	5.25744	1.13859	5.50657	10.8988	2.5377	10.6069	15.2475	13.6723	1.76694	1.76694	5.30206	4.24981	5.87478	5.81445	10.4069	2.80906	8.56346	1.76694	1.13859	3.94672	2.5377	3.70228	0	1.76694	1.13859
TCGA-DD-AACJ	12.9012	3.82519	15.8661	1.52708	9.83273	7.07279	17.4387	6.18024	1.52708	3.61966	1.52708	0	0	0	0	2.7325	5.40614	5.46879	1.52708	0	4.00505	12.5069	8.49372	2.25219	0	0	5.58648	15.4346	0	12.7736	12.3581	11.0538	1.52708	0	5.34065	1.52708	2.25219	6.02212	13.2647	2.7325	12.1717	0	1.52708	3.09222	2.25219	0	1.52708	2.25219	0
TCGA-DD-AACK	12.288	3.31243	16.2239	5.19919	10.0601	5.85691	16.0566	7.19164	2.94501	0	1.08188	1.08188	1.08188	0	4.54448	4.61193	7.15819	5.4409	2.4508	1.08188	4.47373	13.0551	8.2195	0	1.08188	2.4508	6.24461	13.2241	2.94501	12.7021	11.0564	9.34151	0	3.14039	6.20148	11.9025	0	6.64955	12.7328	1.08188	11.8392	0	0	0	2.4508	7.48036	2.12115	1.08188	0
TCGA-DD-AACL	10.6415	2.74254	16.7414	6.8436	10.3413	6.72662	16.804	7.15481	2.34087	3.80853	0	3.0564	1.3931	0	1.3931	4.57107	10.1251	2.08843	3.42741	1.78226	6.39142	14.2533	6.65857	0	1.3931	3.63052	4.57107	12.5035	1.78226	11.7018	14.6625	14.4711	0.858548	4.35876	7.84243	7.73088	4.35876	5.23245	11.0355	4.04011	12.3443	0	0	0	2.08843	3.31402	0	1.3931	0.858548
TCGA-DD-AACQ	12.4525	2.3358	15.9859	0	11.0002	6.52039	17.9154	5.71346	1.45154	1.45154	2.16027	0.6584	1.1088	0	1.1088	5.64841	1.72828	2.49228	1.45154	0.6584	4.32804	11.5296	8.35393	0.6584	0.6584	1.45154	4.87471	10.646	2.3358	12.2117	14.2218	12.5303	1.1088	2.76199	7.1092	4.369	2.98913	6.90853	11.8278	0.6584	11.8726	0	0	0	2.63343	5.15785	0.6584	1.45154	0
TCGA-DD-AACT	13.1681	3.23329	16.0558	2.37908	9.70218	2.05364	12.9977	6.9774	0	1.03598	2.8685	0	0	0	3.06239	3.38606	9.74872	1.63274	1.63274	1.63274	4.87596	12.3255	6.71425	0	1.03598	0	7.7001	11.9907	1.03598	11.0047	14.3073	12.6943	2.37908	3.23329	5.42695	5.27867	3.87348	6.75692	10.7715	0	8.4632	2.37908	1.63274	2.37908	3.23329	1.63274	0	1.03598	0
TCGA-DD-AACW	14.196	2.60595	17.043	1.01263	11.0682	0	10.9335	8.04186	1.60178	5.30991	2.0189	3.1923	1.01263	1.01263	3.93038	4.93121	3.1923	4.83161	0	1.60178	6.62481	13.9793	5.54817	0	1.01263	0	6.91976	13.5103	1.01263	13.7794	9.51094	8.22474	6.95568	5.45083	8.36046	3.83072	1.60178	7.34692	13.3352	1.60178	8.34248	0	1.01263	1.60178	1.60178	0	0	2.0189	0
TCGA-DD-AACZ	9.09321	3.82947	16.5329	5.34514	10.22	5.17965	15.6076	7.38634	0	2.43441	1.6793	1.6793	3.58659	0	1.07132	4.59267	12.2982	0	4.65706	2.1057	5.34514	12.5956	5.78048	0	1.07132	2.92755	4.52526	12.4575	0	12.6689	11.6012	9.70326	2.43441	4.77782	8.60243	7.80397	2.70195	5.94427	12.6364	1.07132	12.1477	1.6793	0	0	2.1057	1.6793	0	1.07132	0
TCGA-DD-AAD0	13.9974	1.56765	15.7941	0.987032	10.6508	5.29653	15.2229	7.45791	0	2.30112	0.987032	1.56765	0	0.987032	0	3.14679	11.5523	0	0	0	4.72981	12.2579	7.34043	1.56765	0	0	4.49865	14.7944	0.987032	11.0548	11.3099	9.28005	0.987032	0	4.49865	5.8073	0.987032	11.0961	11.439	0	14.366	0	3.67641	5.49808	0.987032	0	0	1.9805	0
TCGA-DD-AAD3	13.6099	2.13662	16.0417	0.570782	9.57456	0.978677	11.2829	5.72602	0.570782	1.9679	1.7768	0.978677	0	0.570782	0.570782	4.51348	11.2756	1.2963	1.2963	1.2963	4.51348	12.3469	5.49713	0	1.7768	0.978677	6.28849	12.9804	2.13662	11.992	10.0525	8.32567	1.2963	3.42042	5.85258	3.28332	8.31031	5.33312	12.103	0.978677	9.86547	0.978677	0	1.7768	4.20725	5.82814	0.570782	0.978677	0
TCGA-DD-AADA	11.5812	2.57181	16.2652	0	9.8036	5.05076	16.1459	7.3809	0	2.10334	1.79608	0.867307	1.79608	0	1.40518	4.25804	3.33153	0.867307	3.07353	0	5.74825	12.3965	6.02883	0.867307	1.40518	0	7.06291	9.95144	1.79608	12.4894	17.1997	16.4175	1.40518	2.57181	6.97111	11.1616	4.68525	6.66618	12.1667	1.79608	8.4119	0	0	3.07353	3.82661	0	0	1.79608	0
TCGA-DD-AADC	11.6789	2.80875	16.293	9.01564	10.2672	5.10311	15.5709	8.50279	2.32323	1.58605	0.737615	2.32323	1.22332	4.14449	2.11673	6.83027	10.1526	1.22332	1.22332	1.58605	5.59654	13.2026	5.78295	0.737615	1.87565	2.80875	6.34145	13.3288	2.32323	10.7573	14.1459	13.0666	3.17137	2.50384	5.1848	7.75873	7.41383	5.21103	10.417	2.66433	11.6471	0	0	0	4.08899	1.87565	0	2.66433	1.87565
TCGA-DD-AADD	10.8144	2.60848	16.9541	10.3493	10.7231	4.41917	14.7762	8.11907	1.43271	2.1372	1.43271	2.96314	2.60848	1.43271	0	5.49787	13.7103	1.43271	4.16956	1.43271	4.02644	13.1659	8.08336	11.513	2.1372	2.96314	5.83504	11.8642	1.43271	12.0681	10.2957	9.22289	2.1372	3.48507	6.77835	4.52945	1.43271	8.30111	11.9304	1.43271	10.3323	0	1.43271	0	0	0	0	1.43271	1.43271
TCGA-DD-AADE	14.2452	2.42433	16.2987	0	9.40516	6.31507	17.4862	7.16673	1.29627	2.77056	1.96786	0	1.96786	0	0	4.31667	4.08876	1.29627	1.96786	0	5.10796	13.5979	7.54967	0	1.29627	1.96786	6.97969	12.8892	1.96786	11.3231	14.4182	13.1143	7.23804	1.96786	4.91259	4.31667	4.31667	6.60128	10.9783	0	10.484	0	3.48434	5.52776	3.48434	1.29627	0	0	2.42433
TCGA-DD-AADF	13.3784	2.99608	16.099	7.8964	10.0395	5.88636	15.9143	6.88835	1.11306	2.16644	1.73383	1.73383	1.11306	0	0	3.90271	2.76876	11.2072	3.1924	0	5.0689	12.6688	7.57423	5.29941	4.29342	2.16644	5.57052	11.8103	3.1924	13.1608	13.438	11.8303	8.22835	4.85365	7.39642	3.78592	1.73383	4.85365	13.1208	0	11.6629	2.99608	0	0	1.11306	5.82848	1.11306	1.73383	1.11306
TCGA-DD-AADK	12.9332	2.5977	16.0412	0	9.59079	3.92115	14.5351	6.82249	0	1.59516	1.59516	1.59516	2.33416	3.47332	0	2.82045	5.05921	0	2.01147	1.59516	5.47436	12.592	6.88551	1.00766	4.65852	1.00766	6.71556	13.2883	3.59897	10.5339	13.4069	12.6802	5.22431	1.00766	5.33682	6.40741	9.00959	5.5385	10.3739	1.00766	8.32811	0	1.00766	2.01147	4.82208	0	1.00766	2.33416	0
TCGA-DD-AADL	13.9016	1.97487	15.9076	7.94094	10.371	3.05785	14.0132	6.12674	1.97487	0	0	1.30186	1.97487	0	1.30186	4.52242	1.97487	9.63532	3.82671	0	3.96851	12.5618	5.93272	5.86178	4.61161	1.30186	6.9382	11.808	0	11.6531	16.0489	14.2766	6.15668	2.77859	5.49069	5.05485	1.97487	6.3505	11.3903	0	12.642	3.66944	1.97487	0	3.29171	7.27494	1.30186	1.30186	1.30186
TCGA-DD-AADM	13.7344	2.18216	15.982	1.74798	9.79623	5.51786	16.4358	6.32233	0	1.12396	1.12396	0	0	0	3.01375	3.01375	9.92783	0	3.53791	2.18216	4.22431	12.4569	6.96395	1.12396	3.38343	0	6.67852	11.5751	2.18216	12.059	16.3778	14.7821	1.12396	0	5.75688	7.00427	6.89414	6.32233	12.0522	0	9.85069	3.01375	0	1.74798	3.01375	6.32233	1.74798	2.18216	0
TCGA-DD-AADN	11.3918	3.91368	17.4578	0	10.9197	4.93303	15.5672	9.3836	5.97525	6.71594	5.23204	1.93136	0	1.26728	0	6.61601	13.9939	1.26728	6.46334	1.26728	6.55254	14.4529	10.2703	0	0	0	3.61549	15.6635	1.26728	14.8993	15.3785	14.9891	1.26728	7.32192	9.25661	3.61549	0	6.03838	14.1549	1.26728	12.3044	1.93136	0	0	0	0	0	1.93136	0
TCGA-DD-AADO	11.3363	4.2612	16.9906	0	10.9903	5.3991	15.3984	9.49336	1.77543	4.7896	3.95796	1.14516	0	0	0	5.88659	6.79786	1.14516	5.31377	3.41868	6.66635	14.3727	5.97262	0	1.14516	1.77543	3.04793	12.92	0	12.8495	9.96323	8.9094	3.04793	5.02256	8.34756	11.7261	3.04793	5.59265	12.2496	1.77543	11.4406	0	1.14516	3.71337	1.14516	0	0	2.81937	1.77543
TCGA-DD-AADP	12.5916	3.09966	16.0681	1.33023	10.5164	3.6274	14.2451	6.5911	0	1.33023	0	0.813292	1.33023	0	0.813292	3.22178	3.33437	4.47262	0.813292	1.33023	4.7815	12.371	6.20345	0	2.96624	3.33437	6.52146	11.9345	1.33023	11.947	14.2383	13.1473	1.71002	1.71002	6.5333	4.14231	7.80002	6.18855	12.1187	2.96624	10.8803	1.33023	0.813292	1.33023	3.94365	0.813292	0	1.33023	0.813292
TCGA-DD-AADQ	12.8449	2.98316	16.8653	4.01755	9.94741	6.41393	16.797	7.38174	1.25183	3.4155	3.7477	0	2.36298	1.25183	0	3.7477	13.1158	3.4155	3.4155	2.98316	5.094	13.1465	8.0263	0	0	1.25183	5.58403	12.1009	1.91183	12.0831	15.4956	14.3285	0	1.25183	6.6103	4.97231	1.25183	5.91652	11.8274	1.25183	9.05009	2.36298	2.36298	3.4155	1.25183	1.25183	0	1.91183	0
TCGA-DD-AADS	14.8376	3.17849	16.1463	1.00482	10.2635	6.00948	15.8697	6.17942	0	2.00723	0	2.00723	0	1.00482	4.6531	3.00843	11.36	10.2336	2.00723	0	4.00903	12.4762	5.91636	0	1.59139	1.59139	7.52528	14.1302	2.59299	11.7363	15.6948	13.7996	1.00482	3.00843	5.33132	7.41897	2.81562	5.05374	11.9094	2.00723	9.96382	0	0	0	1.59139	1.00482	0	1.00482	0
TCGA-DD-AADU	13.2791	2.43397	16.6907	0	10.1762	3.5861	14.8745	6.28663	0	1.67893	2.43397	0	3.5861	0	0	1.67893	10.4136	6.24535	2.43397	0	4.65655	12.0316	6.44085	2.92708	3.5861	0	7.05652	12.1206	2.92708	10.8503	13.6889	11.9862	5.75075	0	4.99216	7.21458	1.67893	8.7196	10.826	1.67893	8.70445	0	5.49307	6.85173	0	0	0	1.67893	0
TCGA-DD-AADV	14.0081	2.73582	15.3354	7.86491	10.393	3.82882	14.4155	6.71138	0	0	1.52963	0.958704	0	0	2.25527	5.04794	10.052	10.1677	5.12797	1.52963	4.50474	12.2039	6.73713	4.37954	3.09567	0.958704	7.01485	12.9245	1.52963	11.4941	12.0802	10.0571	5.16639	2.51546	5.56177	5.44163	6.68517	6.08731	11.7232	0	10.9545	3.09567	0	0	4.00872	8.07636	2.25527	1.52963	0
TCGA-DD-AAE0	12.3787	3.3691	16.7329	0	10.3918	6.45381	16.8354	6.49704	1.68795	3.16979	1.87436	0	2.18751	0.917467	1.47384	5.17423	2.55787	1.22231	3.54418	1.68795	6.29141	13.0451	7.03572	0	5.06355	5.06355	5.08259	10.7987	1.87436	12.4687	13.9972	13.3033	5.11995	3.23933	7.82781	10.3144	8.69295	4.29754	12.0387	0.917467	11.1553	0	0	1.47384	5.6405	0	0	0.917467	0.530469
TCGA-DD-AAE6	11.9232	2.34619	15.3388	0	9.95356	7.33386	17.7203	6.65932	0	2.02276	1.01521	2.34619	2.02276	0	0	5.3149	13.0197	1.60521	3.83548	0	4.27662	13.0331	6.42223	0	1.01521	0	5.75762	12.8873	0	11.5241	10.1322	8.29226	6.25869	3.02652	5.9124	11.5665	1.01521	7.278	11.6836	2.02276	10.0218	1.01521	0	0	0	0	0	1.60521	0
TCGA-DD-AAE7	13.9284	1.08104	15.3303	0	9.3047	1.08104	13.2045	5.70917	1.08104	3.31098	2.11991	2.7176	1.69203	1.08104	5.36317	3.73022	10.0047	8.83335	2.11991	1.69203	3.60354	11.7455	7.19004	1.08104	4.3978	1.69203	7.30645	12.0747	2.7176	11.294	15.1197	13.7084	0	2.11991	5.28277	5.43933	7.28598	6.08605	11.1527	2.94361	9.72742	0	1.08104	1.08104	4.23641	2.11991	0	1.69203	1.08104
TCGA-DD-AAE9	13.7388	2.13777	16.5128	5.95918	9.80641	6.3978	17.4776	6.56258	0	1.43318	0	2.13777	0	0	0	1.43318	12.8661	1.43318	4.53015	0	4.53015	13.4182	6.45485	0	3.24824	2.13777	6.27647	12.612	2.96378	11.9013	9.88115	7.7269	2.13777	2.13777	6.27647	3.68962	1.43318	8.58981	11.7044	0	7.58079	4.72825	4.98219	7.48818	0	1.43318	0	1.43318	1.43318
TCGA-DD-AAEA	13.9832	2.45172	15.8727	0.921539	10.247	4.65201	15.6697	5.20028	1.47937	3.43769	2.19426	3.93604	0.921539	0	4.16901	5.84123	3.31344	10.6436	2.45172	1.47937	6.01086	13.3359	5.79551	0	4.16901	2.19426	5.7241	11.9435	1.47937	12.096	11.4127	9.81315	3.02734	3.55208	7.27418	10.9334	5.86356	4.48924	11.7315	1.88065	10.7753	0.921539	0.921539	0	1.88065	1.88065	0	0.921539	0
TCGA-DD-AAEI	13.6665	1.28724	16.0445	0	10.3842	3.26957	12.7919	7.01361	1.28724	3.64672	1.9565	1.28724	1.28724	0	0	4.49883	2.41191	7.36832	2.41191	1.28724	4.67187	13.3713	8.13174	1.9565	0	1.28724	6.3518	12.3226	2.75754	12.7587	16.5225	15.198	1.28724	2.75754	7.01361	4.07439	2.75754	5.36936	12.3907	1.28724	9.05295	1.28724	0	0	1.28724	7.74287	0	2.41191	0
TCGA-DD-AAVP	14.4715	2.85343	15.8846	0	9.66457	2.0404	12.4169	4.85909	1.02706	2.36498	1.02706	0	2.0404	0	0	2.36498	3.63418	1.02706	1.02706	0	5.30015	13.3713	5.69642	1.02706	7.39314	2.0404	7.6458	13.786	2.0404	10.8936	10.8185	8.46709	6.87333	2.36498	4.63638	11.244	4.63638	10.1424	10.6442	2.36498	6.92353	2.36498	6.54488	7.45418	2.36498	1.02706	0	1.02706	0
TCGA-DD-AAVR	12.641	1.67655	15.5068	0	9.57458	4.3764	15.0741	5.53595	2.22065	1.9741	0.792611	0	0	1.67655	0	2.92407	3.29079	1.30124	1.9741	0	5.20469	11.4362	6.12572	0.792611	0	1.67655	7.24636	11.5877	1.30124	11.6878	14.7034	13.3151	0.792611	1.67655	4.77397	6.36238	8.06352	5.23306	11.739	2.61482	6.25583	0	2.61482	2.92407	4.09665	0	0	0	0.792611
TCGA-DD-AAVS	12.8732	2.90752	16.9699	0	10.3957	2.71682	13.6181	6.50964	1.51504	3.98774	1.9211	1.51504	1.51504	0.94788	2.23761	4.54206	3.48792	0	5.35574	1.9211	5.89553	13.1705	5.21849	0	4.59848	0.94788	6.67617	10.2481	1.9211	12.2759	16.0824	15.2326	4.54206	3.07592	6.55311	2.49702	4.80437	5.6238	11.8535	0.94788	4.98451	0	0	2.23761	3.22671	0	0	1.9211	0.94788
TCGA-DD-AAVU	13.9136	1.88099	16.5167	0	10.9246	5.74876	15.3425	6.78293	0	1.47967	1.47967	1.47967	0.921759	0.921759	0	4.60021	3.31386	5.30233	2.4521	2.19462	5.20073	13.3924	7.17993	0	4.36998	0	4.97317	12.7665	1.88099	12.6522	15.4934	14.5044	1.88099	3.17789	6.60878	3.02775	0.921759	4.75159	12.5606	0	8.81378	0	0	0	0	0	0	0.921759	0
TCGA-DD-AAVV	12.0073	2.62657	15.9679	0	9.28226	7.70059	18.33	6.25423	1.44635	1.95431	0	0	0	0	2.32925	4.04672	9.3851	0.655407	2.98199	1.10442	5.87051	12.7256	6.28648	0	3.35063	1.95431	6.9616	11.3316	2.15392	10.619	10.4472	8.66273	1.72257	2.32925	5.24046	8.72091	8.36352	5.57228	10.1839	2.15392	6.77724	1.95431	1.10442	1.44635	4.18997	2.75502	0	1.44635	1.10442
TCGA-DD-AAVY	14.9167	2.50952	16.7083	0	9.86182	5.08152	15.9368	6.02582	1.35883	2.04598	1.35883	1.35883	3.14141	0	0	2.85979	8.48917	2.04598	1.35883	1.35883	2.50952	12.7096	7.64188	0	1.35883	0	7.52417	9.75091	0	11.9455	10.8316	8.84385	2.50952	0	5.26883	3.91484	1.35883	6.66028	11.9586	0	9.3862	5.99075	4.70245	5.9548	2.50952	0	0	2.04598	0
TCGA-DD-AAW1	14.6427	2.661	16.4542	0	9.66951	4.71657	15.1804	6.45165	0	2.93657	1.87277	0	0	0	0	4.64162	14.4242	10.5672	0	0	6.18752	12.7877	6.33755	0	8.07627	0	7.4099	13.4293	2.93657	10.7711	12.9508	11.3623	11.3455	1.87277	3.96744	11.2898	1.22106	11.5276	10.74	0	8.90756	0	6.93236	8.33604	0	1.87277	0	1.22106	0
TCGA-DD-AAW2	14.0544	2.15761	16.685	0	10.1883	5.74931	16.4877	5.15452	0	2.41338	1.84652	1.44936	2.15761	0	0	3.39504	3.39504	11.787	1.44936	2.15761	4.50055	11.9764	6.53507	0	0	0	7.83675	9.89762	2.15761	11.5811	11.2577	9.97533	4.2611	2.15761	5.15452	2.63055	2.63055	7.65665	11.5498	1.44936	8.43231	0.899515	2.63055	4.1246	2.41338	0	0	1.44936	0
TCGA-DD-AAW3	14.218	2.38941	16.0579	0	10.0625	4.77001	15.0647	4.09675	0.885876	2.13473	0	0	1.82524	0	0	2.60581	11.3094	11.1517	0	0	3.36831	12.6694	5.49474	0	0.885876	0	7.86092	14.0265	2.79394	11.7238	11.2846	9.82288	0	0	5.35229	4.93904	3.48216	10.2246	11.9512	1.4307	9.99578	0.885876	0.885876	2.79394	3.48216	0.885876	0	0.885876	0.885876
TCGA-ED-A459	10.3791	4.64008	16.2545	1.37609	10.3494	3.78295	16.3019	7.17601	0	2.88413	2.0674	0	0	0	3.40243	5.74568	2.5328	2.0674	2.5328	1.37609	6.89576	13.4199	6.15398	0	4.44251	0	4.08376	12.5958	3.78295	12.1593	15.505	13.9144	1.37609	4.08376	6.27782	2.88413	5.29629	4.33255	11.4145	0	13.7564	2.0674	0	2.0674	2.0674	0	1.37609	1.37609	1.37609
TCGA-ED-A4XI	12.4806	3.95821	15.8444	1.86561	9.02033	2.31218	15.6615	5.75179	1.21543	1.86561	0	0	1.21543	0	3.35822	4.2861	3.68918	0	1.86561	0	5.52204	11.982	5.82091	0	2.31218	2.6527	6.1512	12.7908	2.31218	12.1391	16.3551	14.1741	0	3.35822	5.88686	6.72037	8.52052	7.3542	12.24	0	9.47633	1.21543	1.21543	0	4.3807	1.86561	0	0	1.21543
TCGA-ED-A66X	11.006	3.24105	16.5602	0	9.01035	2.38609	12.9695	7.44562	0	4.39781	3.24105	1.04044	1.04044	0	0	5.66311	1.04044	0	3.98148	2.65174	6.43637	14.2072	5.43543	0	3.88157	4.39781	5.80622	12.5969	1.63863	12.1997	14.5493	13.3492	2.87599	4.72052	8.22415	4.98407	9.97299	5.66311	11.6972	1.04044	8.41938	2.06024	0	1.63863	5.5699	3.39392	0	2.06024	1.04044
TCGA-ED-A7XP	11.7663	2.28597	15.8854	0.977629	10.0197	3.54368	15.3027	6.16498	1.96631	2.76879	1.55506	0	1.55506	0.977629	0	4.12737	13.2172	0	3.4185	1.55506	5.34831	13.4232	5.51047	0.977629	4.04506	1.55506	7.09478	12.0017	1.96631	10.9849	15.0316	13.0794	6.76267	3.65887	6.25927	5.20404	4.91058	7.74953	11.0055	0.977629	8.71988	0	2.76879	3.86485	3.28141	2.76879	0.977629	1.96631	0
TCGA-ED-A82E	11.3819	2.19476	15.3085	0.595657	9.69537	3.35062	15.9238	6.34434	3.19827	2.19476	2.19476	0	0	0	0	5.90168	2.19476	0.595657	1.34112	1.01601	7.05951	13.2872	3.67318	0.595657	0.595657	1.01601	4.38786	8.67743	2.19476	10.6215	17.565	15.9983	2.34746	2.02395	4.02988	1.83018	9.28328	3.72986	10.3905	1.83018	11.9393	0	0.595657	1.60627	4.11746	0.595657	0	1.34112	0
TCGA-ED-A8O5	14.0118	3.88141	16.4381	1.24716	11.0596	6.8798	17.7677	6.40596	2.35649	1.90592	1.24716	0	1.24716	0	0	4.33859	0	0	3.40819	0	5.90859	11.6102	6.20571	11.3413	0	1.24716	7.55327	9.61477	1.24716	13.3548	16.3555	14.3028	2.35649	3.74024	6.82841	8.71893	1.90592	8.39315	13.6186	2.35649	9.67662	0	0	2.97613	3.20828	2.97613	0	2.69932	0
TCGA-ED-A8O6	10.7201	4.56494	16.5028	0	10.2432	6.29558	18.3716	9.01241	1.75968	6.38067	3.9371	1.13298	0	0	0	6.75996	9.55586	8.61157	4.14597	3.22524	6.2283	13.7835	7.61964	1.13298	3.39847	6.40119	4.24006	12.3261	0	13.032	13.7171	12.8439	6.13341	4.88922	8.32532	6.72784	6.08352	4.82993	12.1589	2.19514	12.2763	3.55312	0	0	2.52918	0	0	1.75968	1.13298
TCGA-ED-A97K	12.8862	2.97737	15.1082	0	10.641	1.71889	12.2003	4.58004	0.818803	0.818803	0	0	0	0	2.66621	6.51009	1.71889	0	1.71889	0	4.94456	11.6003	5.74717	0	0	9.05719	6.92722	12.4612	0.818803	10.3658	17.0191	14.8021	0	1.33793	5.80745	9.84672	8.77722	6.05959	10.3833	1.33793	11.1494	0	0	1.71889	6.05959	0	0	0	0
TCGA-EP-A12J	16.3647	2.64209	15.7929	0	9.99896	6.55539	17.3449	6.11167	1.85646	0	1.85646	0	0	0	0	5.46759	5.13239	5.18531	1.20826	1.85646	5.90633	12.511	5.87445	0	7.52734	0	8.19605	12.6922	1.85646	9.42023	14.6485	12.4222	8.06097	0	4.27413	5.93751	1.20826	10.8412	9.28128	0	7.25766	1.20826	5.13239	5.5097	2.30211	0	0	0	0
TCGA-EP-A2KC	13.1579	1.60359	15.5984	1.60359	9.9196	4.93382	16.1278	6.21729	1.01399	2.83126	2.02094	1.01399	0	0	1.60359	3.83323	3.34702	12.2177	2.34425	0	5.15634	13.2381	7.09373	0	3.83323	1.01399	6.8731	11.819	1.01399	11.3441	12.9506	11.6119	0	2.34425	4.61166	12.1731	6.27541	7.29446	10.8997	0	9.5824	0	3.72616	4.55021	2.34425	3.61051	0	1.60359	0
TCGA-ES-A2HT	13.2134	2.35597	14.9574	0	8.8657	3.73965	14.3865	6.27069	1.61339	3.2077	1.61339	0	2.35597	0	0	3.73965	5.46772	0	1.61339	1.61339	4.99528	12.2461	6.72852	0	3.2077	3.49805	7.69327	11.7029	2.35597	10.1232	14.5691	12.9506	3.2077	0	5.17052	6.06415	7.47682	6.9846	9.44111	0	8.56979	1.61339	0	0	4.43275	3.49805	0	1.61339	0
TCGA-FV-A2QQ	11.7197	2.12932	15.962	9.26903	9.39371	6.23367	17.481	7.24024	1.4263	2.95424	2.95424	0	2.12932	0	1.4263	3.67953	12.1561	1.4263	2.12932	0	5.73645	13.4501	7.50437	0	1.4263	3.23845	6.652	11.3966	0	12.5134	15.5081	14.5039	0	2.12932	7.42159	5.11899	6.26566	6.83373	11.8461	1.4263	9.81723	1.4263	0	1.4263	3.23845	4.15992	0	0	0
TCGA-FV-A2QR	13.2185	3.15147	15.5591	8.15754	9.79889	4.73488	15.0911	5.16301	0	0	2.92054	0	0	0	0	4.62391	11.386	9.50346	2.92054	0.728688	4.62391	11.4057	8.74192	0	2.92054	1.57114	6.0599	10.7658	1.57114	10.332	16.1466	15.2629	0	2.64548	5.36054	8.48839	7.23044	5.26516	9.93586	0	10.7842	0	1.85938	2.92054	4.01025	7.88419	2.92054	1.21055	0
TCGA-FV-A3I0	11.4317	2.11488	15	0.561628	10.5804	1.27965	11.4031	6.54429	1.27965	2.26528	1.53791	0	3.18442	1.75688	0	6.01737	5.40621	1.27965	2.26528	0	5.90727	11.0485	5.68507	0.561628	1.53791	8.5602	3.88773	9.86775	1.75688	10.5664	16.9856	15.601	7.57666	2.93792	5.40621	10.8496	8.45259	3.02485	10.2195	2.11488	12.5555	0.561628	2.5259	4.73879	5.42231	0	0	0.964856	0
TCGA-FV-A3I1	13.2648	2.2622	15.3924	7.04028	10.0841	3.1034	13.4556	7.53562	0	2.2622	3.22556	0.815118	0.815118	0.815118	0.815118	5.13647	11.0539	9.95761	3.63129	0	5.75918	12.5744	7.74928	1.33278	0.815118	2.47422	5.22702	11.7954	1.71296	12.1574	9.64099	8.32519	0	4.08307	7.10538	4.4266	7.88988	5.22702	11.7849	0.815118	8.88683	3.54005	0	0	2.82284	5.65431	0	0.815118	0
TCGA-FV-A495	12.7915	2.96126	16.2339	2.96126	9.79331	0.977989	14.6291	5.00139	0.977989	1.55554	0	0	0	0	3.13056	4.12806	7.81381	0.977989	2.76941	0	5.27869	11.8233	4.7646	4.48116	0.977989	1.96686	6.52597	13.1846	3.13056	11.9365	15.3303	12.8706	2.54809	3.13056	5.71136	3.86553	10.0914	7.22272	12.4775	0	8.86262	0.977989	0	1.96686	5.31429	4.60129	0.977989	0.977989	0
TCGA-G3-A25S	12.7004	1.1177	16.0321	8.76512	9.82244	5.5432	16.7009	7.55614	0	1.73986	2.17314	1.1177	2.17314	1.1177	0	6.10561	8.19723	0	2.77611	0	2.17314	13.3237	6.89689	6.86828	4.38475	0	5.21995	12.8719	3.00361	11.6406	10.8521	9.16567	1.1177	3.66677	6.24566	6.85376	1.73986	5.77664	11.0569	1.1177	11.9646	0	3.00361	2.77611	2.17314	5.3498	1.73986	0	0
TCGA-G3-A25Z	13.3737	1.56327	15.2553	2.97146	9.28931	0	12.2952	6.28967	0.983758	2.55779	2.55779	0.983758	0.983758	0	3.77704	5.17768	9.06805	0	1.56327	0	5.42751	12.6891	7.19637	0	2.29585	0.983758	7.66098	13.3783	1.97557	10.881	15.1749	13.5525	0	3.14092	5.25358	2.7794	5.32569	5.55298	10.5504	0	9.87576	0.983758	0	1.56327	3.29256	8.76507	3.77704	1.56327	1.56327
TCGA-G3-A3CG	13.4058	3.15519	15.5803	0	10.0473	0.730355	13.144	6.22522	1.57393	2.30868	2.64901	0.730355	0.730355	0.730355	2.30868	3.75723	12.0912	10.6419	3.68514	0	5.47564	12.1956	8.07271	0	0	2.10274	6.57355	10.1957	1.21294	11.0249	10.058	8.55963	0.730355	3.15519	6.07818	4.33001	6.66071	6.89445	10.5396	2.30868	9.67983	0	0	0	1.86243	6.76055	2.10274	0	0.730355
TCGA-G3-A3CJ	14.0174	1.8738	15.894	1.47334	9.77478	7.76063	18.2387	6.43093	1.8738	1.8738	0.917104	0.917104	0.917104	0	0	1.47334	13.5494	9.60908	2.18691	1.47334	4.42165	12.2714	6.35468	0	0	0	7.85775	11.4645	2.18691	9.90212	9.27028	7.69412	7.73078	0	3.92725	6.09829	0.917104	8.20908	9.61563	2.18691	10.1228	0	2.66219	2.85165	2.18691	0	0	0.917104	0
TCGA-G3-A5SI	11.7422	4.75235	17.02	0	10.4927	2.85371	15.6962	8.04242	0	2.85371	3.9573	0	1.02722	1.02722	1.62115	6.39314	3.37057	1.62115	3.85751	2.04065	6.60797	14.0392	5.37455	1.02722	5.6378	0	5.80785	11.7971	3.7503	12.8101	16.4233	14.8815	0	4.13829	6.94832	1.62115	5.54462	5.51217	12.4233	0	11.7992	2.63005	1.02722	2.36524	0	1.62115	0	1.62115	0
TCGA-G3-A5SJ	11.6127	3.78365	15.4735	6.70866	9.59959	4.65103	16.9461	5.44536	1.27447	2.39432	0.773616	0.773616	0.773616	1.27447	0.773616	5.34819	3.35391	11.2056	3.54142	0.773616	4.7303	12.2848	7.99847	0	4.28157	6.97591	4.05399	13.435	1.94043	12.377	15.7406	13.7731	1.27447	3.13833	5.83427	3.54142	5.76065	7.03174	12.2113	1.27447	12.3206	0	0	0	2.18515	6.76622	2.39432	1.94043	1.27447
TCGA-G3-A5SK	13.3229	3.75486	16.0867	0	9.24016	0	13.3524	6.36191	0	2.58493	2.2479	0	0	0	3.28537	4.39229	12.2366	2.2479	1.16991	1.16991	5.01119	12.5316	7.20209	0	1.16991	3.08743	6.77804	12.8207	1.16991	11.7033	14.4385	11.8404	1.80733	2.2479	5.70733	5.26675	3.4594	6.42623	11.6454	2.58493	11.5312	1.80733	0	2.2479	1.80733	1.80733	0	0	0
TCGA-G3-A5SL	14.6524	3.94935	17.4009	0	9.52436	5.72827	17.555	4.07834	1.28972	1.95962	0	2.41533	1.28972	1.28972	0	1.95962	11.9917	2.76112	3.27334	1.28972	5.03499	12.975	6.38118	0	2.41533	0	6.73431	12.6555	3.80769	12.0049	12.0839	10.3853	1.28972	2.41533	5.32228	4.19674	2.41533	8.77258	12.193	0	9.24406	3.03984	3.27334	4.07834	3.27334	0	0	1.28972	1.28972
TCGA-G3-A5SM	13.1088	3.20968	15.7265	4.27326	9.36073	3.96986	16.2261	5.30402	0	0	0.938719	1.50266	0.938719	0	3.88288	4.63445	9.16264	7.73326	2.22259	1.50266	5.27015	12.1137	6.10528	0	0	3.47055	5.52119	13.5485	1.50266	11.2163	14.7784	12.235	0.938719	2.70065	6.1432	4.34009	9.50969	4.63445	11.1973	1.50266	8.24144	0	0.938719	0	5.19992	3.20968	0	1.90707	0
TCGA-G3-A7M5	13.8323	2.82526	16.439	8.44287	10.1945	1.59891	13.124	6.96321	1.59891	3.71971	3.92637	0	0	0	3.47841	6.24941	1.59891	9.94417	1.59891	0	3.47841	12.3715	6.62056	0	0	0	7.84732	12.8404	3.18849	11.4413	13.6421	11.2515	6.49637	3.18849	5.95126	4.97439	3.18849	5.90316	11.3523	0	11.0822	4.87813	0	0	1.59891	7.48835	3.47841	2.33864	0
TCGA-G3-A7M6	12.5167	3.43802	15.6372	7.65133	10.2512	3.11299	15.2066	5.03122	1.67184	1.67184	0	0	0	0	2.09738	5.51782	9.58359	7.84209	5.58507	0	4.76737	12.6897	5.74063	8.96737	5.21228	6.79965	6.31657	11.6421	1.67184	12.2248	14.9991	13.2517	2.69277	2.42557	7.20434	5.21228	6.41226	6.03327	12.2036	2.69277	11.3445	0	0	2.09738	5.1691	3.11299	0	1.67184	1.06565
TCGA-G3-A7M7	12.9345	2.28463	15.489	0	9.13239	1.8406	13.682	6.99433	0	1.8406	1.8406	0	1.19585	0	2.89801	4.52002	8.86322	0	1.19585	0	5.05615	13.2503	6.84034	1.19585	2.28463	0	6.4929	11.147	2.28463	12.2971	14.2852	13.142	0	3.79784	7.17271	2.89801	7.4211	5.88474	11.9256	0	10.0367	1.8406	0	1.19585	3.32705	0	0	0	0
TCGA-G3-AAV1	12.7002	1.58065	15.552	0	10.3256	6.70784	18.0622	6.403	3.69447	2.80181	0	0	0	0	0	4.74866	4.08138	0	0	1.58065	4.08138	12.7561	5.48553	0	0	5.03812	7.4282	13.3232	1.58065	10.9999	13.1194	11.0221	3.16418	0	4.38616	5.60837	1.58065	9.39655	11.3842	2.80181	10.6329	0	2.31676	4.63765	2.31676	0	0	0	0
TCGA-G3-AAV2	13.8759	3.80152	16.0506	1.19809	9.94923	4.52381	16.244	5.95034	2.28778	2.627	1.19809	2.28778	1.19809	0	0	3.80152	14.6687	1.84346	1.19809	1.19809	4.81667	12.4403	6.82793	0	4.04721	0	7.02719	13.4203	1.84346	10.3026	12.6748	10.7481	9.31701	0	4.15596	5.0029	0	12.3537	9.97172	1.19809	9.69139	0	5.3158	6.22454	1.19809	0	0	1.19809	1.19809
TCGA-G3-AAV5	13.3581	4.17378	16.9645	0	11.4387	3.34763	14.864	6.36293	0	4.06495	4.27497	2.30281	0	0	0	4.45827	8.32634	0	1.20876	0	5.77524	14.2397	8.09682	0	0	4.27497	5.66769	15.3233	1.8571	11.9185	9.31818	7.56865	1.20876	1.8571	5.93838	7.84035	1.8571	7.85677	11.5508	1.20876	7.88105	0	3.81905	5.80938	1.8571	1.20876	0	1.8571	1.8571
TCGA-GJ-A9DB	13.9132	2.42332	15.9839	7.88666	10.7811	4.31548	14.8857	5.85131	1.29553	1.96693	1.96693	2.7695	0	0	0	3.4832	12.0173	0	4.76469	1.96693	4.20603	12.174	9.08638	6.89274	3.65963	3.28215	6.14617	12.5647	2.7695	10.5654	14.5156	13.5352	5.92224	1.96693	4.76469	4.20603	8.5724	6.33998	10.5161	0	10.9338	1.96693	0	1.29553	6.14617	6.5108	1.96693	1.29553	0
TCGA-HP-A5MZ	12.2006	4.58548	15.7807	0	8.71887	5.44219	18.0725	6.1835	0	2.84692	3.30004	0	0	0	1.86981	4.41642	6.85851	6.21821	2.43955	0	5.84891	13.0609	6.31759	0	4.22488	1.86981	5.58202	12.7027	2.43955	11.612	15.3465	13.5842	2.18262	2.84692	6.01605	4.99878	8.69134	6.23525	10.9472	0.914522	8.99891	0	0.914522	1.46983	4.15493	2.43955	0.914522	0.914522	0
TCGA-K7-A5RG	12.5718	3.65857	16.3377	9.55073	10.0663	2.69423	14.6194	5.05087	0	1.60977	1.60977	2.69423	1.60977	0	1.90151	4.38102	3.57823	10.2198	3.8758	0	5.65101	11.8889	5.54932	0.7519	2.69423	3.2029	5.54932	12.7589	1.90151	11.4715	17.7192	15.1392	7.22333	2.97087	6.38828	4.60029	6.30336	6.66604	11.8004	4.71745	8.68681	3.8758	1.90151	3.09155	3.40274	6.25249	3.2029	1.60977	0.7519
TCGA-K7-A6G5	13.4193	3.6045	16.5668	0	8.84143	4.14937	15.4831	5.10814	0	2.71848	1.92254	0	0	0	1.92254	4.54394	6.25464	4.70698	3.6045	0	4.54394	13.2249	6.02659	0	1.92254	1.92254	6.5407	14.9652	3.6045	11.6207	12.8673	10.8214	0	3.6045	6.30643	5.42168	7.24516	6.08707	11.5146	0	8.99925	0	0	0	2.71848	0	0	0	0
TCGA-KR-A7K0	14.0937	3.82737	15.9776	0	9.60648	3.49355	15.5596	5.28986	0	1.30228	2.43257	0	1.30228	0	2.43257	4.21677	12.2871	0	2.7792	0	4.85087	12.2567	5.82565	0	0	3.05847	7.30269	13.0091	1.30228	11.2617	12.1284	9.83672	5.28986	1.97539	5.74906	7.59297	6.7553	7.70872	11.2583	0	9.47593	1.97539	3.49355	5.49138	4.92236	2.43257	0	0	0
TCGA-KR-A7K8	12.3238	2.57256	14.8963	4.65102	10.1003	6.08335	17.2342	5.32086	0	1.79673	0.694727	0.694727	1.79673	0	2.41415	3.27204	9.21784	0	2.03312	0.694727	5.02447	11.4812	9.27658	1.51386	0	2.03312	5.97402	10.3688	0.694727	10.6981	10.9353	8.53252	2.23618	2.03312	7.29353	3.7411	4.33456	6.01599	10.6489	0	8.39082	0.694727	0.694727	2.84514	5.46925	5.32086	2.03312	1.16167	0
TCGA-LG-A6GG	11.7392	3.23324	16.9765	8.59833	9.94697	6.85614	19.2479	4.71212	1.92648	1.92648	2.72302	1.92648	0	0	4.15442	6.58861	12.8048	0	5.11333	0	6.20619	12.5463	5.11333	1.92648	0	0	6.09234	13.9278	3.23324	12.2775	16.4744	14.343	0	0	5.68434	4.15442	2.72302	7.75954	12.6373	0	12.622	1.92648	1.92648	0	0	7.44856	2.72302	2.72302	0
TCGA-LG-A9QC	13.4662	2.93208	16.4443	0	10.2913	5.03712	16.7606	5.35024	1.21811	0	1.21811	1.21811	0	0	0	4.29056	13.2207	2.65665	1.21811	0	5.56757	12.1855	6.356	0	0	0	7.77171	12.6345	1.21811	10.5772	10.806	8.50953	1.86902	0	4.38518	5.89148	3.83433	11.3477	10.6008	0	10.9041	1.21811	0	3.69352	2.65665	0	0	0	0
TCGA-LG-A9QD	14.1994	2.54877	15.7184	0	9.76788	5.7646	16.8798	6.05513	1.1459	2.54877	1.1459	0	0	0	2.21366	5.51963	5.55728	4.72626	0	1.77639	4.6586	12.0921	7.48613	1.1459	0	2.21366	8.38599	12.8884	2.82052	10.4368	14.8262	13.0213	0	2.54877	4.51293	5.07667	1.1459	5.79643	10.5379	0	9.97678	0	1.1459	3.24639	2.54877	1.77639	0	0	0
TCGA-MI-A75C	13.3177	2.6533	15.231	0	9.77153	4.99957	15.6379	6.24471	0.812183	4.20045	3.86845	1.70823	0	0.812183	0	6.31488	14.6951	0.812183	0	0.812183	4.47016	13.1068	6.09322	0	0	6.74923	2.6533	15.3132	1.70823	11.7336	15.0711	13.5963	2.46863	2.96399	6.04449	6.07716	1.70823	7.95077	11.8433	0	12.7768	2.81699	0	2.00844	0	0	0	0.812183	0
TCGA-MI-A75E	13.0427	2.7969	14.5849	0	10.1186	1.71732	13.291	4.54997	0	1.50111	0.543646	0.543646	0.937573	0.543646	3.52682	3.34384	8.08223	2.22071	1.71732	0.543646	4.46284	11.6753	5.54736	0	2.07161	4.3701	6.68729	12.9723	0.543646	10.4251	13.1834	11.2016	1.50111	1.90532	5.31833	4.49247	8.54861	6.86206	10.6709	0.937573	8.27573	1.90532	0	1.50111	5.64295	0.937573	0	1.71732	1.24669
TCGA-MI-A75G	13.5021	3.31979	14.9216	4.76228	10.8907	5.73545	17.0343	5.90237	2.09334	2.09334	1.39707	0	0	0	2.91355	4.47494	12.7794	0	2.56096	0.861428	5.17488	12.1887	4.52698	0.861428	2.56096	1.39707	5.69052	12.8232	1.39707	10.8491	15.6129	13.4161	1.39707	2.09334	5.96029	7.0764	2.748	7.20975	11.1134	0.861428	11.0347	2.34601	0.861428	0.861428	1.78681	0.861428	0	2.34601	0
TCGA-MI-A75H	14.7908	3.08993	15.5841	0.875743	9.97002	4.55727	16.1955	5.33066	0	3.56735	0.875743	0.875743	0.875743	0	0.875743	3.46198	12.9801	11.2156	0	0	4.70313	13.0725	7.29587	0	3.84391	0	7.04535	12.7255	1.41679	11.027	8.93992	6.85036	2.77498	2.37149	5.49993	12.4493	2.37149	11.5596	11.1241	0.875743	9.14958	0.875743	4.00263	6.35738	1.80936	1.41679	0	0.875743	0
TCGA-MI-A75I	13.4516	3.04758	16.3393	7.89007	10.7009	5.50836	16.9108	5.74671	0	2.68956	2.87965	2.2123	0	0.932462	1.89747	4.32762	1.49419	10.6723	3.6793	1.89747	5.32433	13.467	6.28956	3.45862	2.47058	0.932462	5.47928	11.0291	1.89747	10.4391	14.2764	13.48	1.89747	0.932462	5.59226	3.19799	3.04758	5.92986	10.2922	3.04758	11.5516	0	0.932462	4.26082	2.68956	4.86614	1.49419	1.49419	0
TCGA-NI-A4U2	14.0715	4.17657	15.9415	1.3522	10.1966	3.56938	16.2144	7.27378	0	2.03774	2.50056	1.3522	1.3522	0	4.6026	5.61892	9.35152	2.50056	3.3671	1.3522	5.19847	12.1721	7.53767	0	0	0	7.25923	11.8786	2.85041	11.1514	16.6936	14.2282	5.83057	2.03774	5.9441	5.00271	3.3671	5.13612	10.8562	0	9.72159	1.3522	0	0	2.50056	2.03774	0	0	0
TCGA-O8-A75V	12.6928	2.38097	15.8698	1.26481	9.66641	6.06477	17.7289	6.42423	0	2.87052	1.63433	0.766786	0	0.766786	0	3.90973	8.8248	8.86876	4.26591	1.92824	4.96178	12.5553	8.32586	0	4.55134	1.26481	6.68249	12.1461	1.63433	11.3996	14.1266	12.7833	1.63433	2.87052	5.90506	3.76835	5.68667	5.49803	11.3223	1.26481	8.2875	2.72504	0.766786	1.92824	3.6921	4.63518	0	1.26481	0.766786
TCGA-QA-A7B7	10.5605	3.02124	16.2731	4.2324	10.4372	3.17128	14.0268	6.46276	0	4.16243	2.18882	0	0.918256	0	4.42399	4.36291	13.9286	12.5135	4.64532	1.87558	6.1007	13.4642	7.23354	1.87558	0	0	5.26201	10.157	0	13.114	13.8937	12.6258	5.1935	4.16243	8.05137	8.60679	1.47491	5.64214	13.2008	4.36291	10.9802	0	1.47491	1.87558	0	6.27659	0	2.66425	2.18882
TCGA-RC-A7SB	12.7948	1.9776	16.1221	9.52852	10.0267	4.14166	15.9299	6.29236	0	2.78173	2.29802	0.985105	0.985105	0	4.14166	5.99289	14.0559	2.29802	3.29501	2.56005	5.14082	12.7932	6.65685	1.9776	0	0.985105	6.54023	9.69119	1.9776	10.5034	17.3921	15.9011	2.78173	2.97383	5.21878	4.77849	0	5.18033	10.2578	0	10.2658	5.58538	1.9776	1.56507	1.56507	8.37954	3.14334	0	0
TCGA-T1-A6J8	13.4636	1.9272	15.1186	8.32129	9.67122	2.72384	13.7846	5.27957	0.766204	2.37982	0	2.56206	1.63337	0	0	3.33775	3.33775	10.894	3.23411	0.766204	3.97421	12.8755	4.59252	0	1.26398	0	6.81282	11.161	2.56206	11.1619	13.7668	12.1871	2.72384	1.63337	5.49664	2.37982	6.91689	5.98573	11.3452	0.766204	8.6019	0	0.766204	1.9272	3.33775	4.09745	1.26398	0.766204	0.766204
TCGA-UB-A7MA	11.5234	3.36317	15.1488	0	10.744	1.11186	13.144	6.34209	1.73227	0	0	0	1.73227	0	0	4.96312	11.5687	0	9.07011	0	5.4197	12.2504	5.85552	1.11186	3.65678	2.1647	5.06673	10.3665	1.73227	12.1911	14.2525	11.9238	0	3.65678	7.31224	10.2295	6.40275	6.3626	12.6359	2.49697	9.89315	2.49697	2.99412	4.7305	5.4197	4.66597	1.73227	1.11186	1.11186
TCGA-UB-A7MC	12.9469	3.56754	16.652	0	10.2839	1.89297	12.814	6.10538	0	0	1.89297	0	1.89297	0	0	1.89297	12.986	10.8032	0	0	4.11136	12.6507	5.78868	0	6.10538	0	7.53568	12.1729	2.68437	12.6299	15.6369	13.5916	1.89297	1.89297	6.62504	5.78868	1.89297	9.45371	12.9199	3.19251	9.98873	0	4.11136	5.55882	0	0	0	3.86493	0
TCGA-UB-A7ME	11.6551	1.53595	15.1475	2.4417	9.7667	1.53595	13.1365	7.54827	2.99383	2.99383	1.53595	3.63212	0.707756	3.30242	1.18048	5.23761	9.90843	7.08624	1.53595	1.53595	6.47611	13.2339	5.90432	0	3.77244	1.82091	6.18107	10.4942	2.4417	11.7541	14.5514	13.8741	3.30242	2.99383	7.05909	6.74669	7.48848	5.11115	11.602	0.707756	10.8088	2.05877	1.53595	3.70398	3.20671	1.18048	0	0.707756	0
TCGA-UB-AA0V	14.312	1.61693	15.3744	0	9.69869	2.03592	14.8756	5.00038	0	1.02404	1.61693	0	0	0	5.69061	3.85169	2.62482	0	2.62482	0	3.2124	11.8635	5.50606	0	1.61693	2.62482	7.94836	12.2941	2.03592	10.456	13.4246	11.2914	0	2.36021	4.85337	4.36727	5.9538	7.73397	10.3707	0	8.85816	2.36021	2.03592	3.04182	6.38696	2.36021	1.02404	2.03592	0
TCGA-WQ-A9G7	12.5063	4.50315	15.6729	0	11.0877	2.27062	13.3225	5.19783	3.48554	0	1.82791	0	1.82791	2.60891	3.64108	4.13557	6.07265	0	1.18593	0	4.6569	12.7716	7.47768	0	2.60891	3.31118	7.01999	11.6342	1.18593	10.7933	16.2843	15.8154	2.88275	1.82791	5.92908	4.02691	5.29474	5.47098	10.3573	1.18593	13.6047	1.18593	2.27062	3.11281	5.03904	0	0	1.18593	0
TCGA-WQ-AB4B	12.8923	3.30379	15.6998	0.989951	9.72805	6.62389	17.2924	6.24688	1.57155	2.30582	1.57155	0.989951	1.57155	0	0	3.88807	10.0365	0	0	0.989951	4.8874	12.3429	7.38934	0	2.30582	0.989951	6.02453	12.2381	2.98237	10.2905	14.6063	13.2132	1.57155	0	4.8874	8.25602	8.50736	5.81308	9.91059	0	8.94277	2.98237	0	0	4.8874	4.06849	0	0	0
TCGA-WX-AA44	12.3129	4.0728	15.7822	0.646431	10.3704	5.36232	15.4832	5.99429	0	1.70539	0	0.646431	2.30948	0	0	3.68606	4.84294	0	3.68606	1.70539	5.53055	12.2211	7.31543	0	4.69336	1.70539	5.10233	11.6959	2.13479	12.9027	12.6374	11.5819	6.79742	3.48223	7.88363	6.3346	6.59297	7.0644	12.6463	1.93601	11.3239	0	1.09125	2.85164	4.21132	2.30948	0	1.09125	1.09125
TCGA-XR-A8TE	13.7793	2.12213	15.1641	0	10.3905	2.12213	13.7836	7.21478	1.42044	2.59217	2.12213	2.12213	0	0	0	4.15111	0	0	0	1.42044	6.43481	12.5321	6.43481	0	0	1.42044	6.86655	13.9706	1.42044	10.6639	11.7418	10.0644	12.0897	0	4.96256	10.2859	6.28775	8.98208	10.3706	0	9.48233	0	4.15111	5.77225	4.40055	0	0	2.12213	0
TCGA-XR-A8TG	13.4162	3.35119	16.1512	0	10.3418	4.95028	15.624	5.05386	0	1.723	1.10475	0	0	0	0	4.51486	11.9955	1.10475	2.75554	0	3.88824	10.9412	7.21217	4.19055	1.723	2.1544	5.36707	13.449	2.1544	11.7313	15.5268	13.7466	1.10475	2.1544	6.84437	8.73717	8.34128	5.81325	11.8743	1.10475	11.2984	1.10475	2.1544	2.1544	4.27871	5.78343	0	2.75554	1.10475
TCGA-ZP-A9CV	12.7578	3.4338	15.432	0	9.69711	2.19091	13.8216	5.59242	0	0.919518	2.19091	1.47662	0.919518	0	0	6.75459	2.44822	4.01393	0.919518	0	5.2977	12.5122	6.46541	1.47662	2.85607	0.919518	7.25316	13.2247	2.44822	9.93115	15.7161	14.0648	2.19091	2.66651	5.16059	9.87474	6.82435	6.65601	9.67996	0.919518	7.31908	0.919518	0.919518	1.87753	4.09142	0	0	0.919518	0
TCGA-ZP-A9CY	14.1738	1.74791	15.1159	4.22422	9.69917	4.61983	16.224	5.96177	0	1.1239	1.1239	1.1239	0	0	4.75199	4.3125	10.4127	8.14998	2.51536	1.1239	4.22422	11.7877	6.72741	3.01366	1.1239	2.51536	7.76037	13.0368	3.38334	10.1934	15.7975	13.8915	1.1239	2.18208	4.81379	3.53782	6.87966	6.97741	10.0879	1.1239	11.0997	0	1.1239	1.1239	4.47433	4.47433	0	1.1239	0
TCGA-ZP-A9D4	14.4936	2.56916	16.7762	0	10.9265	6.00368	16.9576	4.15201	0	3.15307	3.15307	0.990542	0	0	0	4.22995	12.9131	9.07381	0	0.990542	3.30486	11.9327	6.37357	0	0	0	7.48097	14.4132	2.30676	11.1244	13.2616	11.2414	8.34302	0.990542	4.56678	6.74938	0.990542	9.86215	11.6298	0	10.671	0.990542	2.30676	4.50541	0.990542	1.57234	0	0.990542	0
TCGA-ZS-A9CD	13.0983	4.05064	15.6721	0	9.99268	5.31936	17.0197	6.93948	0.772138	1.64312	1.27238	0.772138	1.27238	0	0.772138	2.73604	2.8817	1.64312	0.772138	1.64312	4.42802	12.1402	9.012	0	0	2.18237	6.2618	12.6598	1.27238	11.3427	13.4495	12.2709	1.27238	2.39144	6.20757	3.62349	7.08196	5.95118	10.6878	1.64312	8.60316	1.27238	0.772138	0	5.15713	2.39144	0.772138	1.93779	0.772138
TCGA-ZS-A9CE	13.9079	3.32746	16.419	0	10.2135	3.1552	15.6422	5.72713	0	1.09072	3.48133	1.7047	0	1.09072	0	4.62795	13.1342	0	1.7047	2.73314	3.74715	12.6208	9.0553	0	0	0	7.34484	12.2921	2.13403	10.3987	16.6913	14.9225	7.36476	2.13403	4.75411	3.48133	3.48133	8.61854	10.1589	0	11.6996	3.32746	2.73314	3.74715	3.32746	6.15072	1.09072	1.09072	0
TCGA-ZS-A9CF	14.1033	3.42894	15.2552	0	9.91677	4.1113	15.5484	3.19245	1.39414	0	0	0	0	0	4.92171	3.42894	11.613	0	2.90944	1.39414	4.1113	12.0234	9.7219	0	0	3.19245	5.54204	11.0383	2.55703	12.02	11.6257	9.31667	0	2.08971	5.63951	7.73255	3.63206	6.08239	12.2802	2.08971	12.4485	2.55703	0	0	2.90944	7.79735	2.55703	0	1.39414
TCGA-ZS-A9CG	14.267	3.45401	16.1166	0	10.4005	6.14386	17.7033	5.80149	0	2.57999	0	1.8031	0	0	0	2.85284	11.1931	1.16661	0	0	4.20381	12.4641	7.09474	0	7.33614	1.16661	7.65406	14.1079	1.16661	10.5719	12.3766	10.5117	6.92777	1.16661	5.00545	8.1974	3.74936	11.482	10.2074	1.16661	9.09668	1.16661	6.52157	8.10258	3.0822	0	0	2.57999	1.8031
[truncated: 130 more columns]
