# Supplementary material for: Single-cell and spatial transcriptomics reveal correlation between RNA methylation-related miRNA risk model and immune infiltration in hepatocellular carcinoma
Source: Front Oncol. 2025 May 9;15:1553239. doi: 10.3389/fonc.2025.1553239 (PMC12098086; doi:10.3389/fonc.2025.1553239)
Supplement: Supplementary file 6 [file Table2.xlsx]

## Sheet: Sheet1
Table S2. Clinical information of training set
hsa.let.7c.5p	hsa.miR.103a.2.5p	hsa.miR.103a.3p	hsa.miR.105.5p	hsa.miR.106b.5p	hsa.miR.10b.3p	hsa.miR.10b.5p	hsa.miR.1180.3p	hsa.miR.1224.5p	hsa.miR.1226.3p	hsa.miR.1229.3p	hsa.miR.122b.3p	hsa.miR.1248	hsa.miR.1250.5p	hsa.miR.1258	hsa.miR.1266.5p	hsa.miR.1269a	hsa.miR.1269b	hsa.miR.1270	hsa.miR.1276	hsa.miR.1301.3p	hsa.miR.1307.3p	hsa.miR.130b.3p	hsa.miR.1323	hsa.miR.135a.5p	hsa.miR.135b.5p	hsa.miR.139.3p	hsa.miR.146b.5p	hsa.miR.152.5p	hsa.miR.17.5p	hsa.miR.182.5p	hsa.miR.183.5p	hsa.miR.184	hsa.miR.18a.3p	hsa.miR.18a.5p	hsa.miR.196b.5p	hsa.miR.199b.5p	hsa.miR.204.5p	hsa.miR.20a.5p	hsa.miR.20b.3p	hsa.miR.210.3p	hsa.miR.211.5p	hsa.miR.2114.3p	hsa.miR.2114.5p	hsa.miR.214.3p	hsa.miR.216a.3p	hsa.miR.216b.3p	hsa.miR.219b.3p	hsa.miR.219b.5p	hsa.miR.221.3p
TCGA-DD-A4ND	12.8759	4.49244	16.0077	0	8.39898	3.63078	16.1354	6.58336	0	3.10291	2.59955	0	1.17967	0	4.226	4.78504	1.81987	6.21692	3.30111	1.17967	5.68957	12.9589	6.16699	1.81987	2.26175	3.30111	6.21692	12.0706	2.26175	12.933	14.7139	13.1927	4.12501	3.89895	7.3483	8.98612	10.1106	7.29117	12.5217	1.81987	9.61738	0	1.17967	1.17967	4.57134	2.59955	0	2.59955	1.17967
TCGA-UB-A7MD	12.5626	2.92988	15.0589	9.22919	10.0137	5.48204	16.7623	5.39393	1.21667	3.05007	0.732961	0.732961	0	1.21667	0	4.8483	12.9215	11.075	3.61527	1.21667	4.8483	11.984	7.82501	3.16101	3.61527	3.26403	7.32095	10.9675	2.31391	10.6768	11.5489	9.44599	2.10777	2.10777	5.85639	8.70309	5.48204	9.34387	10.5378	1.21667	9.59051	5.22545	1.57828	3.89753	3.05007	0	0	2.31391	0
TCGA-DD-AACG	8.57248	3.21477	16.9619	3.59043	10.4537	5.84821	16.0072	8.21174	0	4.34552	1.25138	1.25138	1.25138	0	2.98249	5.84821	4.24405	6.60953	3.59043	1.25138	5.45291	13.75	6.78234	0	1.25138	0	4.52927	12.6346	0	12.2417	12.2264	11.3736	0	4.01682	7.03106	9.487	1.91127	7.66236	11.7349	2.98249	9.65701	2.98249	1.25138	0	0	8.29019	2.36235	1.91127	1.25138
TCGA-G3-A7M8	13.7346	2.56143	15.8675	0	9.17061	5.6447	17.301	6.34129	1.39742	1.39742	3.43374	2.91403	1.39742	0	0	5.00233	0	0	3.19716	0	5.94179	12.2138	5.90292	0	0	0	8.28317	13.5564	1.39742	11.4557	14.0341	11.6626	0	3.19716	4.57775	3.19716	2.09377	4.84715	12.0219	2.09377	7.19429	0	0	1.39742	2.09377	8.16492	0	1.39742	0
TCGA-XR-A8TD	12.7894	2.18539	15.7075	8.57918	10.4188	5.32313	16.1844	6.16932	0	3.83863	3.30323	1.4721	0.916189	0	1.87238	4.78731	11.5543	0.916189	3.42739	1.4721	4.4198	12.3148	5.91737	4.6915	1.4721	3.01739	6.57039	12.3213	2.66055	10.242	14.5611	13.3156	3.74628	1.87238	5.6119	4.08476	7.37508	5.78436	10.0048	2.84997	12.6283	1.4721	0.916189	1.4721	5.07996	4.7402	0	3.42739	1.87238
TCGA-G3-A25W	11.7798	1.04181	15.159	5.7247	9.87678	5.25015	16.0641	5.16755	2.06228	2.06228	0	0	0	2.38826	3.53458	4.40037	2.65399	2.38826	4.24792	0	6.12563	12.7227	7.33931	0	2.06228	3.0724	6.62075	13.4594	1.04181	11.0381	15.3593	13.4929	0	3.24344	5.25015	5.96373	3.88407	4.16519	10.4981	1.04181	9.11847	0	0	0	2.65399	5.91393	1.04181	0	0
TCGA-ED-A7PY	11.5302	3.26167	16.9318	1.15528	11.2762	0	11.7053	7.2358	0	3.43539	2.22707	0	1.7885	1.15528	0	5.53634	0	0	0	2.22707	6.78434	13.9487	5.78136	1.15528	6.44144	3.7304	6.64975	9.15597	1.7885	12.9771	14.416	13.404	4.0836	4.18443	8.53775	7.44332	5.19342	5.78136	12.8413	1.15528	7.2591	0	1.7885	3.9752	3.7304	1.15528	0	1.15528	0
TCGA-DD-AACV	14.2626	1.66334	16.408	9.12704	10.3543	6.541	16.9992	7.36322	1.05918	1.66334	1.05918	3.10203	0	0	0	5.32247	11.5589	1.05918	5.11254	0	2.90737	11.6356	6.85645	1.66334	2.68229	0	6.06843	8.8162	2.41549	12.553	12.0236	10.4446	5.11254	2.68229	6.96055	3.56529	1.05918	4.9194	12.6119	2.08788	11.3181	1.05918	0	1.66334	1.05918	9.23736	4.10904	2.90737	1.05918
TCGA-GJ-A3OU	12.8283	2.46648	15.751	0	10.3837	3.8247	14.8752	7.03846	0.866378	3.07172	2.35485	0.866378	0	0.49727	2.46648	3.78217	2.23385	0.49727	1.4039	0.866378	6.0449	11.8886	7.69762	1.16003	1.61245	2.99931	6.02681	13.6431	1.61245	10.8684	14.4534	13.4577	1.16003	2.46648	6.66414	6.89118	8.31423	5.95205	10.5946	0	7.96092	1.16003	0	1.79462	5.29547	0	0	1.16003	0.49727
TCGA-DD-A3A6	14.7611	2.66922	15.7149	0	9.80463	4.54955	16.1466	6.89407	0	3.05489	1.56042	0	1.78104	1.29986	0	2.77572	0.981631	0	2.9677	0	5.11383	12.8819	5.24939	0.572743	0.572743	1.29986	8.36402	10.211	2.66922	9.81403	10.9241	8.79442	5.4396	1.97236	5.67798	5.87054	1.29986	11.0551	9.26801	3.05489	6.87623	4.28683	2.42925	5.00855	5.3733	0.572743	0	0.572743	0
TCGA-MR-A520	13.2119	3.3912	16.0509	0	8.59029	4.48264	17.729	5.91467	0	1.75402	2.52254	0	0	0	1.75402	4.32076	3.3912	0	2.52254	0	5.85677	13.1489	4.88145	0	2.52254	0	7.18736	12.076	3.3912	12.6382	11.6921	9.34168	1.75402	3.68536	5.7335	3.02129	4.48264	5.85677	12.5346	0	9.04385	0	0	2.52254	2.52254	9.38328	3.68536	2.52254	0
TCGA-ED-A66Y	9.83832	4.49086	17.9215	0	10.8173	4.20603	15.3724	8.70016	1.22822	6.44192	6.0617	0	0	4.09706	1.22822	5.73792	13.2565	11.0286	4.7999	2.33009	8.40677	13.7427	6.0025	0	1.88189	1.22822	3.17899	13.4423	2.33009	13.4519	9.82343	8.64316	4.20603	4.49086	7.03617	4.93269	5.66343	4.7999	13.0584	2.33009	11.0388	0	0	0	1.22822	1.22822	0	3.70985	1.22822
TCGA-2Y-A9GV	13.7822	2.89098	15.4494	0	10.4358	4.73719	16.6066	4.67814	0	1.65042	0	0	1.65042	0	4.17903	4.41432	11.6564	1.04937	1.65042	0	4.95184	12.3205	9.33535	0	0	1.04937	7.23598	11.2455	1.04937	10.5212	13.9882	11.6255	2.40012	3.54797	6.34379	5.97815	2.89098	6.00242	10.3138	2.66633	10.7835	0	1.04937	0	1.65042	4.41432	1.04937	1.04937	0
TCGA-RC-A7S9	14.7224	3.16503	15.7562	0	10.2245	0	9.14171	7.23293	0	1.58129	0	1.58129	0	1.58129	4.08228	5.87723	5.77595	0	0	1.58129	6.22338	13.0101	7.46213	0	6.26135	0	5.5492	12.6645	1.58129	14.0032	16.0017	13.9786	0	5.92532	8.53754	9.63655	2.31752	6.8649	13.8516	0	11.5361	0	1.58129	0	0	0	0	1.58129	1.58129
TCGA-G3-A25Y	12.3192	1.71046	15.4851	0	10.4133	6.43382	17.5654	6.57807	2.47126	3.68007	0.540552	0.540552	0.540552	0.932862	2.47126	6.21294	10.7988	0	1.49473	1.49473	6.9876	11.9623	5.37341	0	4.19157	2.21295	6.76452	9.75893	2.47126	11.605	16.2933	15.515	1.24098	3.26844	6.00404	10.8312	6.6839	5.59309	10.8279	1.49473	9.68119	0	0.932862	2.21295	4.19157	2.06409	0	0.932862	0.540552
TCGA-FV-A4ZP	11.203	4.92368	16.1811	0	12.0983	2.37658	13.8173	9.9429	3.52138	3.23052	0	0	2.37658	0	0	6.51017	10.1407	1.63065	2.37658	0	6.78161	13.6512	6.29593	0	3.97045	5.79466	4.31242	14.316	0	13.3971	17.1458	15.5973	1.63065	5.02005	8.10666	9.61673	6.98631	5.42393	12.7242	1.63065	13.4642	0	0	0	3.52138	0	0	3.52138	3.23052
TCGA-DD-AACS	12.0095	2.67228	15.2896	2.48712	10.6448	1.72391	11.9617	7.79517	0.821927	0.821927	1.34229	3.1173	0.821927	0	0.821927	5.45926	2.48712	1.72391	1.34229	0	3.8127	12.5564	6.41708	0	2.98366	0.821927	6.28126	11.812	3.35236	11.5925	13.3013	11.599	3.23961	2.0254	4.80073	3.23961	3.55443	5.29969	11.4358	1.72391	11.2137	3.35236	0	2.0254	1.34229	7.03914	2.27466	1.34229	0
TCGA-DD-A1EC	12.4629	2.94983	15.6495	0	10.556	5.99506	17.8657	6.39165	1.08481	3.1453	2.12542	2.45533	0	3.1453	2.94983	6.73313	3.1453	1.08481	0	2.12542	6.57247	13.0753	5.24778	0	6.41079	3.1453	6.70239	12.1439	2.12542	10.1648	18.2825	16.1071	1.08481	3.1453	5.24778	5.37015	5.28973	4.06138	9.62412	2.12542	9.28097	1.08481	0	1.69697	1.69697	0	0	1.08481	0
TCGA-G3-A3CK	13.8215	2.52592	15.2705	2.19206	9.85782	4.56116	15.6492	7.04313	0	1.13084	0	1.13084	1.13084	1.13084	0	3.93341	13.6315	12.292	0	1.7569	4.48655	12.725	7.51608	0	1.7569	1.13084	6.74008	10.8918	2.79686	10.5658	11.4112	9.29474	10.4392	2.19206	5.37348	6.65747	1.7569	8.99508	10.3194	2.19206	9.46715	0	4.32464	5.89003	0	0	0	1.13084	1.7569
TCGA-DD-A3A1	12.2394	3.56729	15.3054	3.45278	10.2205	4.6157	15.223	6.9224	0	1.89277	1.89277	0	3.67337	0	3.77219	2.46531	8.19104	5.7646	4.66796	0	5.25112	12.4843	5.6393	0	5.413	0	2.87409	13.7605	0.929405	11.6682	15.3006	13.3703	0.929405	2.87409	6.36464	3.67337	3.19226	6.48607	11.2762	0.929405	13.4282	5.06874	1.49005	1.49005	0	6.90072	2.87409	1.49005	0
TCGA-G3-A3CI	13.1458	1.82239	15.6016	0	9.71752	5.46347	16.6958	5.28725	0	2.06034	0.708557	0	1.5373	0	0	4.41233	2.26454	0.708557	3.47854	0	4.85317	12.5315	5.65722	0	1.18163	0	7.99606	10.4551	3.20855	11.9749	11.4624	9.77817	0	3.20855	5.87552	5.72797	5.16508	6.1577	11.8254	0.708557	9.19715	2.06034	0.708557	2.44339	3.96217	9.02343	3.90224	0.708557	0
TCGA-WX-AA46	14.6509	3.01975	15.4381	1.47382	9.69892	2.18749	11.4607	3.92794	0	1.47382	0	0	2.66282	0	4.69409	1.47382	0	0	2.18749	0	3.92794	11.3491	5.38833	0	0	0	8.78155	11.7852	3.30565	11.1275	10.3487	8.5273	0	2.18749	4.48096	3.92794	4.48096	7.05028	11.6019	0	10.3506	2.18749	0	3.01975	5.56122	0	0	0	1.47382
TCGA-DD-AACY	13.6159	2.31447	15.592	1.21707	9.54719	5.56577	16.3609	5.34845	1.21707	2.31447	1.21707	1.86769	1.86769	1.21707	3.36081	2.93049	9.56243	8.12513	0	0	4.47221	12.4109	6.35419	0	5.25144	0	7.26063	12.3226	3.16163	12.612	11.0385	9.00098	3.53579	3.53579	6.07118	4.97586	3.83262	6.20673	12.9518	0	9.09485	0	1.21707	1.86769	1.21707	5.20037	0	1.21707	0
TCGA-5C-AAPD	12.1556	2.9667	15.6845	8.7205	10.5932	4.14843	14.5895	7.15914	0	2.03522	0	0	2.23836	0	0.695789	5.82729	7.67444	1.51567	4.46416	1.1632	5.60651	12.1617	8.2095	0	3.80892	2.4164	4.58084	12.7039	3.52808	11.565	16.4038	15.1322	1.51567	3.36409	6.79856	10.9257	7.64347	4.2459	11.3537	0	10.5938	6.00487	0	0	3.74366	0.695789	0	2.4164	0
TCGA-2Y-A9GT	14.1055	1.91947	15.0371	0	9.93542	4.53995	15.9964	4.0273	0	0	2.99225	0	0	1.25787	5.32048	6.11228	11.3787	0	1.25787	1.91947	4.84942	11.8384	7.56104	0	0	1.25787	7.64367	11.3498	1.25787	10.1181	14.1196	11.9793	1.25787	2.37136	4.77805	4.98237	5.46382	5.675	9.88323	0	10.9357	0	0	0	4.0273	7.8139	2.37136	1.25787	0
TCGA-BC-A10Y	13.5338	1.83499	16.4929	8.24787	9.69537	7.62518	19.2531	7.42418	2.61715	3.32004	1.83499	1.19146	0	0	0	8.21708	9.64305	2.89127	4.8701	2.27844	7.01552	13.4878	8.42537	1.83499	0	2.61715	7.54811	10.4397	3.79061	10.8828	17.0828	15.6885	6.30951	3.9186	5.20741	4.73752	2.61715	5.1035	10.601	0	10.7886	1.19146	0	0	2.89127	6.08236	1.19146	0	0
TCGA-CC-A1HT	12.259	2.54285	15.7538	10.4609	10.9685	5.53159	16.5694	5.69175	0.681156	3.83545	2.54285	0	0	0	0.681156	6.50637	10.7212	8.82133	4.0077	2.20806	6.37618	12.345	5.93881	6.22145	1.14199	3.41343	6.11243	12.6367	0	11.0533	14.618	13.6371	9.18362	3.83545	7.22926	5.14548	5.35142	4.87583	10.0935	0.681156	10.201	2.54285	0	0	4.42737	0	0	0	0
TCGA-G3-A7M9	10.8973	2.80389	15.8738	10.1291	11.371	6.44556	16.5397	7.13348	5.40204	2.92248	0	2.37524	1.1353	0.676555	3.55701	4.7722	11.6098	1.76268	3.6967	0.676555	6.79559	13.9484	8.21513	4.89333	2.80389	3.76178	6.12529	12.0519	1.48283	12.8458	14.7099	14.1719	7.65418	5.50066	8.81869	8.64845	7.96175	6.42562	12.7756	6.54135	11.9287	1.48283	0	1.76268	4.28894	3.22904	0	3.03207	0.676555
TCGA-DD-AAE3	14.1848	3.47566	16.613	0	10.1521	4.83191	15.8147	6.35747	0	2.41658	2.76243	1.29063	0	0	1.29063	2.41658	13.0848	11.6769	1.29063	1.96077	4.50432	11.5476	7.14257	0	2.76243	0	8.01374	9.76049	1.29063	11.6807	16.5196	14.9304	4.83191	2.76243	4.83191	3.652	2.76243	5.60672	11.8474	1.29063	8.357	2.76243	3.0412	3.0412	1.96077	0	0	1.96077	1.29063
TCGA-BC-A10Q	10.7279	1.56612	15.6762	0	10.5744	2.91398	13.4489	7.58896	2.29929	3.03397	1.20626	0	0	3.43368	0	6.59155	3.34365	1.85391	2.09372	0	6.71338	13.1256	5.66336	0	0	3.43368	5.82181	10.4136	0	10.2705	18.3565	17.1292	2.78309	2.09372	4.45406	3.67429	6.42593	3.03397	9.93313	0	12.0855	0	0	0	4.45406	1.20626	0	0.725692	0
TCGA-KR-A7K7	8.57511	3.2552	16.3369	4.98972	10.9443	5.13718	16.1341	9.49163	0	4.6887	3.11989	0.891265	2.14379	0	0.891265	5.02802	11.8133	10.4524	2.80397	2.14379	6.39087	13.544	6.81991	0	2.61561	6.55725	4.73574	10.9789	1.83366	12.5367	15.4582	14.883	3.11989	5.02802	9.41059	7.2907	4.03443	9.32281	12.0222	0.891265	8.19644	0.891265	1.83366	2.14379	1.83366	0.891265	0	2.97056	1.43808
TCGA-ZP-A9D2	14.7513	2.81523	15.4247	0	10.2963	2.59261	13.4218	6.82288	0	1.59109	1.0046	1.0046	0	0	0.588028	7.01473	11.6114	0	4.76373	2.59261	5.17885	12.8431	6.82288	0	6.77064	3.25614	6.62379	11.2795	2.91485	10.3782	17.0084	15.7458	4.17859	1.59109	5.15867	4.68124	7.70262	4.53234	10.3101	3.25614	10.6376	0	0	1.0046	4.98617	0	0	1.59109	0
TCGA-DD-A3A4	13.9112	2.03875	14.599	0	9.3597	5.3721	16.1512	5.5739	0	2.03875	0	0	2.03875	2.03875	0	5.5739	2.85156	0	2.03875	0	4.69327	13.1935	7.07342	0	0	0	7.68781	9.59826	2.03875	12.1622	13.7655	11.8426	0	3.3683	5.98135	4.04828	0	5.13741	11.9394	0	11.5691	0	0	0	0	2.03875	0	0	0
TCGA-2Y-A9GZ	13.9232	2.46389	15.5334	7.41268	10.1757	7.08489	17.1828	5.97114	0	2.81202	0.809691	2.64843	0	0.809691	3.32683	4.60513	10.9271	1.70421	1.3252	1.3252	4.00511	11.5707	7.80146	0	0.809691	0.809691	7.89569	10.7705	1.3252	12.6216	10.9613	9.55667	2.25223	1.3252	5.64196	4.95947	1.3252	6.30916	13.3481	2.00409	10.6172	1.70421	0	0	1.3252	5.06056	1.3252	1.70421	0.809691
TCGA-2Y-A9H3	12.2492	1.13575	16.1662	0	10.6084	7.46767	18.539	5.68055	1.13575	2.19912	0	1.76327	0	0	1.13575	4.24489	12.4272	1.13575	1.76327	2.19912	5.64647	12.9265	4.70841	0	0	2.19912	7.52507	10.0393	1.76327	13.0798	13.9712	12.2169	4.41648	2.8046	7.35612	7.6593	3.40308	5.15877	13.11	0	6.42644	0	2.19912	3.82483	2.8046	0	0	1.76327	1.13575
TCGA-G3-AAV6	12.4894	5.04136	16.1151	6.71692	12.1624	7.52498	19.2187	9.7478	3.47032	5.73057	2.59495	1.81592	0	3.09803	1.42253	5.81912	7.58934	6.96995	0	1.81592	7.20172	13.9476	9.15449	1.42253	1.81592	7.20993	5.21459	12.8702	0.879924	13.1878	14.9953	14.3981	4.80162	4.45989	9.01383	9.43402	8.95642	7.89965	12.5632	0	12.411	0	0	0.879924	3.674	0	0	3.47032	0.879924
TCGA-DD-A39W	9.67385	2.2883	15.6166	0.636888	10.7107	6.09067	17.1488	7.82927	1.68701	2.2883	1.91642	0	0	0	0	2.71143	6.70355	0.636888	1.41409	0	5.95529	12.1485	6.05499	0.636888	0	0	6.41541	13.9491	2.2883	11.6498	14.0253	12.2359	4.09543	0.636888	6.46157	6.43405	2.11431	8.5847	11.2465	0.636888	8.07768	0	1.41409	3.72349	1.0772	0	0	1.68701	0.636888
TCGA-KR-A7K2	12.7158	3.18341	16.5885	0	10.4591	5.46327	17.2666	5.81363	0	2.33407	1.88551	1.23107	1.23107	0	0	3.38293	9.06951	0	2.33407	0	4.57931	12.6893	7.63713	0	5.97685	0	6.15108	11.5287	1.88551	13.16	17.3637	15.5539	5.62956	3.18341	7.7588	7.46078	6.49072	6.67322	12.7178	0	8.37706	2.33407	3.18341	3.55819	3.98382	4.99957	0	0	1.88551
TCGA-DD-AAEG	12.5406	3.19168	15.5324	0	9.61688	4.72396	15.7195	6.17386	0	1.60131	1.60131	1.01228	1.60131	1.01228	1.60131	3.83008	4.60841	2.82834	1.60131	0	4.77844	12.4839	5.88202	0	3.92973	1.01228	6.3992	11.9166	3.02142	10.6951	14.7461	12.9886	4.02294	2.34152	5.06811	8.84777	6.75215	6.41648	10.4705	3.83008	9.44648	1.01228	0	1.60131	3.72303	2.01838	0	1.60131	0
TCGA-EP-A3JL	12.0554	2.44891	15.6001	2.44891	10.0047	2.29353	13.4411	6.95662	0	2.29353	2.29353	0.639237	1.08066	0	1.92125	3.95374	12.6048	1.08066	2.58917	2.11937	5.36248	12.5175	8.89986	6.71006	2.44891	0	7.08657	11.7415	1.69154	11.9242	11.6499	10.7287	2.29353	3.6029	7.38006	6.3547	6.98229	5.43864	11.2905	1.08066	8.95276	0.639237	0.639237	1.08066	3.6029	3.04397	0.639237	2.29353	0
TCGA-CC-5260	13.9606	1.18908	16.0471	0	10.5575	4.89731	16.1423	7.10147	5.01621	2.61359	1.18908	0	0	1.83193	0.713724	4.98739	5.07218	2.07045	4.42499	0.713724	5.59581	12.3441	4.62534	0	1.83193	2.27507	6.24572	10.818	0	9.57486	18.165	17.1577	2.07045	1.54602	2.88759	4.73343	8.74974	6.18356	9.35137	1.83193	10.6609	0.713724	0	0	4.66228	0	0	1.18908	0
TCGA-5C-A9VG	13.2327	3.35567	15.7269	0.657449	11.1332	5.39189	15.7263	6.23784	2.75978	2.49014	1.72647	1.95846	1.10741	0.657449	1.10741	3.50985	11.9418	1.44989	1.95846	2.15826	5.20132	12.3787	6.34418	0	1.72647	1.44989	6.99352	11.0684	1.72647	14.0575	15.7131	14.7391	4.36653	5.13176	8.8105	6.98697	8.18102	7.02584	14.1103	1.44989	7.69011	0.657449	0.657449	2.15826	5.72673	0	0	0.657449	0
TCGA-DD-AACU	12.3498	2.13822	16.0161	4.58284	9.82739	3.59181	14.1048	6.52369	0	3.69015	1.43354	0.887948	0	0.887948	1.82848	5.74775	2.96428	11.0496	4.17079	0.887948	5.47176	11.752	6.30834	0	5.32643	2.13822	5.89936	12.5113	2.13822	11.9738	16.3719	14.7216	2.13822	3.78221	5.95975	7.93726	7.06269	6.30834	11.9292	1.82848	10.8048	1.43354	0	1.43354	3.78221	1.43354	0	0.887948	0
TCGA-5R-AA1C	14.0352	2.4565	15.6235	0	9.25404	7.37668	17.4986	5.54801	1.88491	1.48312	0.924302	0.924302	1.48312	0	0.924302	1.48312	13.2246	12.3724	0.924302	0	4.4362	12.0432	5.97604	0	1.88491	1.48312	6.84569	12.9512	2.67505	11.266	10.8388	9.03452	2.19883	0.924302	3.85464	4.70805	3.18267	7.45258	11.7961	0.924302	8.0348	0.924302	6.58741	8.0348	1.48312	0	0	1.88491	0.924302
TCGA-BC-A10T	14.8011	1.11068	16.0283	7.73596	9.72694	4.00659	14.7993	4.79015	0	0	0	0	2.49516	0	2.163	5.0646	10.2273	8.6095	1.73073	1.11068	3.18846	11.6682	6.67065	0	2.76498	1.73073	7.38203	12.19	1.73073	9.06792	16.4087	14.711	4.59632	0	3.89857	4.20102	5.63512	6.53293	8.73258	0	7.63859	1.11068	1.11068	2.163	5.93765	6.82616	3.65476	0	0
TCGA-DD-AAE2	13.9621	1.88337	15.2156	7.34783	9.98404	1.65603	11.1964	3.6818	0.620934	1.05363	1.88337	1.38604	0.620934	0.620934	0	4.30928	11.4359	1.88337	2.4068	0.620934	4.4928	11.9439	7.94094	0.620934	0	1.65603	8.0178	11.7244	2.67326	10.4683	9.75356	7.62048	1.38604	2.07971	4.56014	4.45792	4.2288	5.62668	10.6185	1.38604	11.6544	5.42472	0	0.620934	3.34253	7.70844	3.09258	1.05363	0.620934
TCGA-K7-AAU7	12.3348	2.93369	15.4355	4.75537	11.1477	3.45429	14.4113	5.35204	2.11113	2.58025	4.09154	0.635414	2.44017	0	0	3.83604	11.1745	9.10172	3.77903	1.07503	4.99952	12.8384	5.96406	0	2.28501	7.97546	5.53535	11.8282	1.07503	11.7926	15.5073	14.4162	1.41151	3.03456	7.5676	5.20828	8.97259	4.34826	11.272	1.07503	11.785	0.635414	1.41151	2.82522	6.0983	2.11113	0	1.07503	0.635414
TCGA-5R-AA1D	13.7733	2.59814	14.9559	1.42493	9.69409	4.01482	15.6263	5.94628	0	1.42493	0	0	0	0	1.42493	4.96949	1.42493	0	0	1.42493	4.62002	11.6442	7.44756	0	2.12765	1.42493	7.81447	11.4863	1.42493	11.5297	15.2401	13.1393	2.95235	3.23651	5.94628	4.51761	9.81237	6.16533	11.533	0	9.16468	2.12765	0	1.42493	4.96949	1.42493	0	0	2.12765
TCGA-DD-A113	13.745	2.12829	16.4969	0	9.93994	5.73513	17.4422	7.92945	2.59883	3.23725	2.12829	2.59883	0	2.12829	0	6.55043	13.2682	3.47456	1.42545	1.42545	6.49757	13.8162	5.64078	0	2.59883	1.42545	5.64078	11.8059	2.12829	11.0385	16.7364	15.2953	0	2.59883	5.43128	10.6659	4.5184	4.97029	10.7403	0	10.0791	0	2.12829	2.95307	2.95307	3.85678	0	0	0
TCGA-DD-AAD5	11.7453	1.77726	15.2291	7.8807	10.2562	3.18468	12.9468	7.03661	0.855393	3.18468	0.855393	0	2.08305	0.855393	0	4.874	10.675	1.38874	5.5335	0	5.82879	12.8769	5.98442	0.855393	1.77726	8.24631	5.42898	13.877	2.33521	11.8941	15.5232	14.3495	3.42102	4.40812	7.56031	9.1003	3.80199	8.00861	11.7964	0	12.568	0	0	0	1.38874	0	0	2.33521	1.38874
TCGA-DD-AAD6	12.0219	3.07711	16.2774	1.51592	11.4069	6.59664	16.2921	6.02599	0	3.22791	0	0.948528	4.70639	0	1.92209	5.38942	7.1247	6.2715	4.65406	0.948528	3.90193	12.8402	5.72995	0.948528	0	1.92209	5.25535	16.0246	1.92209	13.0685	13.0646	11.1228	0.948528	3.60393	7.00446	3.90193	1.51592	11.3541	13.2963	0	8.86691	0	0	0	2.49813	0	0	2.23867	0.948528
TCGA-DD-AAEE	12.43	1.24658	16.1189	0	10.2265	0	8.45558	5.35088	2.69847	3.40729	0	1.90519	1.90519	0	0	3.40729	4.33764	10.9989	3.40729	0	5.2504	12.477	4.96354	0	3.73932	1.24658	7.49853	13.1488	2.35568	10.9396	13.9353	11.8007	3.58283	1.24658	5.08521	6.03389	4.83065	7.93873	11.0549	1.90519	9.65611	1.24658	2.97525	3.40729	2.97525	4.6051	0	1.24658	1.90519
TCGA-CC-A7II	12.1999	4.00562	15.3405	10.4102	11.8234	5.24684	15.8711	7.21806	3.40398	5.87064	4.12365	0	2.35274	1.90251	2.69538	6.20112	12.7801	0	5.44124	2.97206	5.19386	13.6397	7.72706	0	1.24447	3.73594	5.72884	11.2387	0	12.4656	15.9816	16.426	1.90251	4.96	9.1355	3.57948	8.1931	4.42893	11.8643	4.6016	11.8327	0	0	1.24447	4.23274	0	0	3.57948	1.24447
TCGA-ZP-A9D0	13.6037	3.57988	14.7553	0	9.66511	0	12.7111	5.80191	0	1.49891	1.49891	0	0	0	0	3.78493	3.34077	9.39854	2.21803	2.21803	6.34619	12.5873	7.08901	0	2.21803	0	7.18267	10.1556	2.21803	12.6089	15.2573	13.3285	7.18267	4.26776	6.31344	6.96795	5.36382	6.69031	12.4247	1.49891	9.32239	0	1.49891	2.69575	3.05401	2.21803	0	1.49891	0
TCGA-DD-A1EG	12.6709	3.04462	15.6968	6.88431	10.1024	3.84669	14.2301	5.79866	0.639503	3.13899	0.639503	0.639503	0	0.639503	0	3.73025	9.48175	6.54834	4.27852	1.41866	5.79866	13.0496	6.88431	6.22166	0.639503	1.41866	6.08608	12.2169	0.639503	12.1302	12.0554	11.0669	0	2.94364	7.04528	4.54298	7.91866	5.30333	11.6786	1.41866	8.8648	0.639503	0	0.639503	3.38991	2.29412	0.639503	1.08106	1.08106
TCGA-RC-A7SH	11.3959	3.38745	15.8602	0	11.2813	2.86982	12.9121	7.64666	2.98927	3.20206	1.81718	1.81718	2.05481	1.17757	0.705736	4.90809	2.25878	0	0	0	5.8992	13.0644	6.71577	0	4.52883	2.86982	4.96749	10.8795	1.81718	11.36	15.8416	15.0019	3.20206	2.98927	7.26985	6.68955	8.44048	4.12146	10.6847	0	10.2939	0	0.705736	1.17757	5.8992	0.705736	0	1.81718	0
TCGA-DD-AAVZ	13.5762	2.11509	16.321	0	10.358	6.06969	15.801	8.19848	0.561718	4.48679	2.84566	1.94716	0	0	1.94716	4.48679	2.84566	1.27982	2.84566	1.53809	6.05943	12.9364	6.18745	0	5.3059	1.27982	6.58804	12.2007	1.94716	12.9242	11.8014	11.1877	5.12093	4.10307	7.68099	8.43314	6.40566	6.0491	12.6296	2.11509	5.57442	0.561718	0	1.27982	2.2655	0	0	1.94716	0
TCGA-DD-A3A0	12.8447	2.76898	14.6609	0	10.9312	8.04453	19.2487	6.10552	1.55521	2.76898	2.62528	0.719186	0.719186	0.719186	3.13011	4.60081	9.97338	2.46565	1.84198	0	4.56187	11.3647	6.20997	0	1.19693	0.719186	5.88662	10.2262	1.55521	10.3776	16.0468	14.4471	2.08109	2.62528	5.42648	4.87947	7.681	6.70598	10.028	0.719186	11.4222	1.19693	2.08109	1.84198	3.86506	2.28615	0	1.55521	0
TCGA-ED-A7PZ	10.8118	3.44691	16.0144	10.968	10.2562	4.19642	15.5656	8.04832	0	3.27304	2.23706	2.23706	1.79752	0	0	6.97785	0	10.0793	3.44691	2.23706	4.99788	14.3458	7.33945	4.94086	4.46257	9.36019	4.68719	10.9181	0	11.8554	15.8682	14.2901	2.84611	3.44691	6.67984	8.70393	3.8698	6.9347	11.6804	0	13.4634	3.98708	0	0	1.79752	0	0	3.07531	0
TCGA-G3-AAUZ	14.2101	1.59637	15.5474	0	10.1932	1.59637	10.1347	5.84967	1.00856	2.59921	0	0	0	0	0	3.92284	2.33561	5.18653	3.01495	2.01283	4.5399	11.9032	7.54837	0	1.00856	0	7.12548	12.2659	2.33561	11.2087	14.8009	13.0664	1.00856	3.33731	5.14588	3.60063	4.47574	5.44295	11.4974	0	10.6114	0	0	2.33561	3.01495	6.70341	2.01283	1.59637	1.59637
TCGA-3K-AAZ8	14.7605	2.73147	15.5842	1.93382	10.0786	5.91251	15.9575	6.21601	0	0	3.24214	1.93382	1.93382	0	0	3.24214	5.84331	0	3.61855	0	1.93382	12.1366	6.93415	0	0	3.24214	6.93415	12.0062	3.24214	12.086	9.97725	8.39514	1.93382	1.93382	5.77063	7.17846	3.91679	5.91251	12.4439	0	9.57474	1.93382	0	1.93382	1.93382	0	0	1.93382	0
TCGA-DD-AAVQ	11.7268	3.48402	16.7393	0.477042	10.5765	7.16638	18.0714	6.30351	0.834932	3.84038	2.17855	2.86199	0.834932	0.834932	0	4.8879	2.69742	1.12145	2.60751	0.477042	6.36654	13.0818	6.76512	0.477042	4.61549	3.71682	6.29634	12.415	2.51163	11.6901	15.9727	15.2495	3.43258	2.93773	6.78576	8.75121	8.08011	5.03311	11.3001	1.36039	8.1868	0	0	0.477042	4.33646	0.477042	0	1.12145	0.834932
TCGA-CC-A8HT	11.4943	3.19326	16.3711	8.53791	10.8819	4.54866	16.3247	6.65532	0	3.72466	2.82986	1.6025	0	0	2.82986	6.29267	10.05	0	5.80711	3.93138	7.4607	13.6244	7.82701	2.34295	4.4173	2.34295	5.15476	13.2495	1.6025	12.0947	15.1048	14.3316	6.82041	3.48329	7.95093	5.45188	3.72466	3.72466	11.4738	1.6025	12.6613	4.54866	0	0	1.6025	6.13437	1.6025	0	1.6025
TCGA-EP-A3RK	11.2419	2.45133	15.2486	3.99071	9.62128	5.51387	16.8086	7.12459	1.31599	1.99258	0	0	2.79887	0	1.31599	0	9.08551	0	3.07873	0	5.25714	12.8624	8.53315	0	4.44998	3.31302	5.92099	12.3923	1.99258	10.4011	14.0177	12.6481	1.31599	2.45133	5.88508	5.84825	5.77163	8.87276	9.96237	1.99258	9.39099	0	5.88508	7.04545	2.79887	5.56016	0	1.31599	0
TCGA-ED-A627	13.4705	3.14417	16.1749	2.12443	9.29779	3.14417	14.9978	4.85811	0	1.69609	1.08414	0	0	0	2.72258	1.69609	5.15879	0	2.45429	0	5.01627	12.2822	4.61602	0	2.72258	3.60894	7.52025	13.2895	3.14417	11.1873	14.8431	12.6161	0	2.45429	5.74537	5.68383	8.42992	6.09184	11.2623	0	9.26402	0	1.08414	0	5.61955	2.12443	0	0	0
TCGA-DD-AACN	13.2377	2.6567	16.1432	0	10.2442	6.63937	17.4914	7.09064	1.04347	3.77969	1.86906	1.37394	0	0	2.06472	4.50806	2.39086	5.12754	1.04347	1.64263	6.10675	12.9169	5.4931	0	4.25096	0.614087	6.59255	10.4305	1.64263	12.1978	13.547	12.6623	4.60561	2.98142	6.55233	6.92414	7.12395	4.69698	11.7054	1.37394	8.47343	0	0.614087	2.5299	4.43915	5.38734	1.64263	1.86906	1.04347
TCGA-BC-A110	15.1901	1.45678	15.489	4.56586	9.58643	3.14605	14.7694	5.46557	0.522295	1.45678	0.904948	1.20709	0.522295	0	5.52144	3.57361	2.42287	6.04438	3.14605	1.20709	3.72407	11.1693	6.14564	3.51976	0.904948	3.57361	8.99214	12.1221	0.522295	9.50994	13.9717	12.2278	3.14605	1.45678	4.17099	4.83203	7.19246	7.81802	9.19044	0.522295	7.71695	1.20709	2.53571	2.16669	6.55334	2.64036	0	0	0.904948
TCGA-DD-A3A5	14.2642	0.806442	14.9589	5.9979	10.2107	2.80553	12.1542	7.51555	1.32065	2.45769	2.64207	1.32065	0	0	4.95213	4.9168	9.63041	1.32065	3.20755	2.24625	4.24591	11.8447	7.25055	2.24625	1.9984	0.806442	6.79555	10.3496	3.08558	10.4041	13.5844	12.1828	4.18781	1.32065	4.95213	4.55255	6.06399	4.88058	10.546	0.806442	11.159	3.08558	0.806442	0	2.80553	7.61259	1.32065	1.69896	0.806442
TCGA-NI-A8LF	13.8893	3.162	15.7066	0	10.5543	7.22316	18.2053	4.91421	0	0	1.86799	0	0	0	1.86799	3.53617	1.86799	0	2.65546	0	4.91421	11.584	4.47261	0	0	0	7.52251	14.8349	0	11.0489	13.0645	10.2115	3.53617	1.86799	4.78148	6.28275	3.53617	8.74933	11.5164	0	9.1298	4.07907	3.83301	4.6353	4.07907	0	0	0	0
TCGA-DD-A4NQ	13.0455	2.85778	15.8404	2.04421	9.7512	2.85778	16.1004	7.11351	0	2.5076	1.35741	0	0	0	3.13934	6.56582	11.3033	0	4.05506	1.35741	7.36663	14.0963	7.54618	2.04421	2.85778	0	4.18465	14.5681	0	11.3489	17.8134	15.7032	0	4.18465	6.70194	8.62456	5.98845	6.05776	10.878	2.5076	13.4325	0	2.04421	0	2.04421	3.75467	1.35741	2.5076	0
TCGA-DD-AA3A	10.7206	3.28508	14.5243	0.979643	11.5374	0.979643	12.9687	6.54439	2.55087	3.54742	2.55087	0	3.54742	1.55776	0	5.86658	1.96936	0.979643	4.66103	2.28922	6.4352	12.6241	6.6459	0	0	5.86658	5.79261	10.0332	1.55776	10.7744	16.5982	14.6916	4.13123	2.77228	6.33453	8.58846	5.91386	4.60451	10.5355	3.86866	11.2685	0	0.979643	4.20911	4.86727	4.71542	1.55776	1.96936	0.979643
TCGA-CC-A7IH	13.8493	1.35876	15.8387	2.04589	9.8929	1.35876	13.9657	5.53526	0	0	0	3.1413	0	0	0	2.85968	11.6027	10.5249	2.85968	0	2.85968	12.7285	5.80122	0	2.50942	1.35876	8.00899	10.7746	2.50942	10.3697	10.1529	7.78168	5.0814	1.35876	4.86609	3.37682	2.85968	10.5537	10.5156	1.35876	7.60744	3.1413	3.75671	5.84114	2.50942	0	0	0	0
TCGA-DD-A1EI	13.4759	1.28957	15.8673	0	10.2069	2.59835	14.2511	7.5158	2.41512	4.54785	2.20519	0	0	0	2.59835	5.60496	3.56488	0.784314	1.95943	1.66304	6.59006	12.9498	7.7468	0	0	1.95943	8.08668	12.6191	1.66304	10.4453	12.9075	12.1782	3.37706	2.20519	5.44672	2.90698	7.59339	5.91233	9.77544	0	6.64316	1.28957	0	0	4.67566	4.30591	0.784314	0	1.95943
TCGA-2Y-A9H6	11.9559	3.22998	15.2265	0.640471	9.92686	3.14139	13.5835	5.34616	0	1.69392	1.69392	0	1.69392	0	0.640471	3.60606	8.1429	0	1.92379	0	5.64898	12.2466	6.48953	2.71992	2.12202	1.42036	6.55958	11.5651	2.83738	12.4062	16.1294	14.9642	5.58323	3.90409	6.77366	9.8694	8.01783	6.18053	12.2805	1.92379	8.47744	0	3.79216	4.90975	4.73912	4.15098	1.08248	0.640471	0.640471
TCGA-HP-A5N0	12.7632	2.61212	15.2948	1.83067	9.33588	5.2346	18.0283	4.17367	2.39553	2.14057	2.14057	0	0.889347	0	4.03052	4.94635	8.63731	1.43546	1.83067	0	3.95324	11.2316	6.48612	0	0	0	7.13733	11.0694	2.80041	11.0971	12.5431	9.45805	0	2.39553	5.70433	5.70433	3.25147	8.34758	11.0915	0.889347	8.7271	3.25147	3.48904	3.5946	4.17367	2.14057	0	0.889347	0
TCGA-K7-A5RF	13.5336	4.12931	15.3382	0	8.97803	3.98644	15.9213	4.68653	0	0	2.10436	0	2.57292	0	5.34344	6.51967	9.98131	0	1.40601	0	3.98644	11.8123	4.68653	0	1.40601	3.64965	7.45864	12.8306	2.92603	11.4484	13.8446	11.0719	2.10436	2.92603	5.22114	4.68653	8.15384	7.86824	11.1764	0	10.7149	0	1.40601	2.92603	5.01572	0	0	0	0
TCGA-FV-A23B	12.7414	1.27443	16.1427	6.62809	10.0121	6.90928	18.2145	5.62197	1.27443	1.27443	0	1.27443	0	0	3.6267	5.77934	12.7423	10.7643	0	1.27443	5.34812	13.0649	4.65097	1.94038	4.73024	1.27443	6.6689	13.1608	1.27443	12.5115	13.7921	12.5989	1.27443	0	6.45222	10.1428	0	7.35921	11.8917	0	9.60216	0	1.94038	1.27443	1.27443	0	0	0	0
TCGA-CC-5259	11.5658	1.50844	15.8478	1.50844	9.83941	5.76833	16.3031	8.69126	0.942991	3.79858	1.91362	1.91362	0	0.942991	2.7082	5.4408	13.9159	11.3795	0.942991	0.942991	7.0544	13.5663	5.7437	0	0.942991	0.942991	4.06028	11.4013	2.8987	11.4822	14.1878	13.1847	1.91362	3.47866	7.11326	10.417	0.942991	7.59846	10.4929	0.942991	13.5807	2.48866	0.942991	3.59337	2.8987	0.942991	0	3.06696	0
TCGA-DD-AACP	11.5466	3.01765	16.9962	10.1571	11.875	6.44619	16.7125	8.3193	8.74803	5.06394	2.60178	2.01514	3.01765	2.01514	0	6.28668	11.4422	10.1313	0	3.34008	6.41223	14.0841	7.66391	0	4.66321	8.57085	5.06394	13.0397	1.01011	12.63	13.5279	13.3515	4.0189	3.82608	8.13382	10.101	8.83389	9.53188	12.0177	1.01011	12.5469	1.01011	0	1.59843	1.01011	4.34108	1.01011	3.01765	1.59843
TCGA-EP-A2KA	12.1135	1.05078	14.9349	1.05078	10.8071	3.25901	12.5809	7.84086	1.65228	1.05078	0	0	2.40234	0	2.66863	5.00351	1.65228	12.2943	3.55047	0	5.58955	11.9632	6.96938	0	0	1.05078	5.05092	12.6623	1.65228	11.6554	10.4206	8.5753	1.05078	4.2644	7.40301	5.09682	5.74177	5.09682	11.5771	3.79284	12.3409	0	0	0	2.07552	5.85294	0	2.40234	0
TCGA-DD-AADR	13.745	1.62547	15.4375	4.30516	10.0561	5.99011	16.9299	7.88663	0	3.22369	1.62547	1.62547	1.62547	0	5.10295	5.61367	5.34423	7.25961	4.44984	1.62547	6.0818	12.5802	7.55986	0	5.55088	0	7.19948	14.5111	2.3704	11.9811	16.6878	15.1117	0	1.62547	6.20926	4.58133	1.62547	7.09332	11.8281	0	10.3901	3.75623	0	0	1.62547	8.20479	1.62547	1.62547	0
TCGA-CC-A123	11.9869	1.43912	15.8809	0.892024	10.5445	4.03598	15.4564	8.5072	0.892024	5.48042	2.14506	0.892024	0	0.892024	2.14506	7.55777	7.77062	1.83485	4.99132	2.61699	5.24026	14.22	7.97581	0	0.892024	1.83485	6.57191	12.2442	2.972	11.8181	12.2577	11.4793	1.43912	4.10934	7.53798	3.25668	1.83485	6.57191	10.8859	0.892024	7.54461	0	0	0	1.83485	0	0	2.14506	0.892024
TCGA-EP-A26S	14.9735	1.14316	15.0117	0	10.0837	7.49088	19.0759	5.01902	1.14316	1.77285	1.14316	2.20974	2.81623	0	0	3.57019	12.9405	0	4.5828	0	3.83744	11.0472	7.05247	1.77285	0	0	7.88682	13.1941	2.20974	9.93307	15.5108	14.135	5.96902	0	3.83744	8.74028	2.81623	11.2555	9.70765	1.77285	9.77686	0	4.06284	5.58907	3.41537	0	0	1.14316	0
TCGA-PD-A5DF	11.7449	3.6463	15.7264	6.98511	9.85624	2.05037	14.1994	4.64902	0	2.05037	1.03378	1.03378	0	0	1.03378	4.8718	8.64781	7.71751	3.22944	1.62983	6.06576	12.4385	7.4501	1.03378	1.03378	3.22944	4.0627	12.6692	2.3756	12.2784	16.5145	14.8051	1.62983	3.38217	7.69581	4.38544	8.92773	4.64902	11.9166	1.03378	11.8444	0	0	0	4.76471	6.25571	1.62983	2.3756	1.62983
TCGA-RG-A7D4	9.84492	4.08545	17.568	2.14519	10.8198	5.43373	16.0803	6.6314	1.0984	3.16803	2.14519	1.71472	1.0984	0	0	3.87715	8.93156	9.22634	3.87715	0	5.39513	12.7192	8.90776	0	1.71472	6.75848	5.43373	13.6631	1.71472	13.4122	12.1238	9.42623	2.74542	4.76802	9.33994	7.64893	2.74542	7.84067	13.2429	0	9.94185	2.47629	0	2.14519	3.98506	3.87715	0	2.74542	2.47629
TCGA-DD-AACE	13.4687	3.27159	16.8101	2.41375	9.6836	4.81011	15.7876	4.01346	0	1.66188	2.08625	1.05807	1.05807	0	0	3.6897	10.4592	9.49527	3.42482	0	4.10703	13.6488	6.5049	0	0	0	7.53952	11.2775	1.66188	12.6251	8.77895	6.82709	0	3.56333	4.96809	2.68048	3.10013	5.28077	12.6147	1.66188	10.934	5.15496	0	0	2.41375	3.10013	0	0	1.05807
TCGA-RC-A6M4	13.9147	1.68358	16.3048	0	10.4238	3.94294	15.1429	5.09523	0	2.43948	0	0	1.07459	0	0	4.04314	15.2763	3.1281	1.07459	1.68358	3.83526	12.5746	7.28407	0	0	0	5.04777	12.0346	2.70721	10.0356	16.0992	14.3395	2.43948	0	4.04314	7.9393	1.07459	10.8099	10.3103	1.07459	9.67475	1.07459	3.1281	4.4605	2.70721	0	0	1.68358	1.07459
TCGA-DD-AAW0	12.943	1.35481	15.9059	0.830919	9.46953	2.8541	12.9229	6.74038	0	2.04099	0.830919	0.830919	0.830919	0	0.830919	3.66474	3.13556	6.57345	1.73832	0	4.73882	13.0925	5.73283	0.830919	1.35481	2.29104	6.95482	13.6659	2.29104	11.7835	10.9075	9.48215	3.75072	2.04099	5.50439	4.85984	7.88388	4.5114	11.5743	0.830919	9.7272	0	0.830919	1.35481	4.89803	0.830919	0	0	0.830919
TCGA-DD-AADW	12.4371	3.72742	16.5018	0	10.8796	4.00256	14.718	5.86619	1.91955	2.71504	1.41675	1.41675	0.638408	0	1.07944	4.67191	2.83243	10.3314	3.89872	2.83243	6.55388	13.1058	6.32262	0	5.56067	1.41675	5.59431	10.1707	2.83243	13.3829	15.2724	14.6529	5.81004	2.94098	7.72002	8.73178	8.17931	4.50512	13.2088	1.07944	10.6084	0	0	1.07944	4.19021	2.44702	0	1.41675	0
TCGA-DD-AADG	14.5737	2.34866	16.5541	7.75883	10.1344	6.34883	16.8972	3.73124	0	1.89879	0	2.34866	1.24154	0	0	2.34866	13.8864	2.69109	4.11886	1.24154	4.00086	12.8842	6.5087	7.9138	6.44234	0	8.10468	11.7091	3.1996	10.5355	11.0161	8.51303	1.24154	0	4.59673	7.59541	2.96763	7.96984	10.745	0	9.92964	1.24154	4.22794	5.34236	2.96763	6.99886	2.96763	1.89879	0
TCGA-DD-AAED	13.0166	2.52072	15.9972	1.12742	11.0977	2.79147	13.4722	5.82476	1.12742	3.2161	1.75247	2.52072	3.2161	2.79147	2.18714	5.56078	6.95659	1.12742	0	0	5.52411	12.9338	6.84208	0	3.54375	3.3892	4.48053	13.2933	1.12742	12.3132	18.0597	16.7621	2.18714	3.3892	7.01061	5.66551	1.75247	7.63546	11.9457	2.79147	12.2994	1.75247	2.18714	2.52072	1.75247	1.12742	0	1.12742	0
TCGA-G3-A25V	13.669	2.12593	14.7696	4.40525	9.16668	4.10965	14.7646	5.13789	0.642293	2.45588	0	0.642293	2.12593	0	4.55043	3.90883	8.23914	6.65569	2.12593	0	4.51548	11.603	6.76388	0	1.08516	3.23452	7.11268	12.6078	1.92753	10.4056	11.1906	9.18209	0.642293	2.12593	5.63779	5.13789	6.09375	6.42092	9.93606	0	8.84292	1.42354	0	1.08516	5.55417	6.10555	2.59629	0.642293	0
TCGA-DD-A4NR	8.86565	3.24232	16.6511	6.26993	10.0541	4.93645	17.1214	7.70284	2.38724	0	0	0	2.38724	0	2.38724	6.34695	11.5614	2.38724	3.77554	0	6.48965	13.354	7.70284	0	3.24232	0	3.24232	13.6034	0	12.3588	16.7512	14.5713	7.4816	5.43681	8.57683	10.0483	5.57129	4.46974	12.2172	2.38724	10.9085	0	0	0	2.38724	2.38724	0	0	0
TCGA-DD-A1EF	11.1209	2.39372	16.6529	0.685151	11.2515	5.66804	16.8342	6.98674	1.77883	4.01763	1.49754	3.15418	0	1.49754	0	6.25505	7.72331	1.49754	1.14779	2.01412	6.00492	13.5428	5.25096	0.685151	0.685151	1.14779	6.03197	10.4935	0	12.6924	15.8412	14.7768	5.81548	4.85609	8.50739	8.03219	6.72183	4.66191	11.7496	2.21637	9.37015	0	2.01412	3.50256	4.31063	1.49754	1.14779	2.01412	0
TCGA-DD-A1EL	12.8036	1.55785	16.0929	9.1416	9.07035	6.97068	18.3482	6.43533	0	2.28933	1.55785	0	2.28933	0	1.55785	4.4845	12.1111	0	5.45191	2.28933	5.79275	14.0357	6.94815	6.92525	6.97068	5.63237	6.70099	12.6064	0	12.9171	11.2312	9.50415	2.28933	4.04903	6.99287	6.61776	3.13366	9.55351	12.2044	0	10.6743	0	0	3.13366	0	3.66276	0	1.55785	0
TCGA-BC-A69I	14.7767	3.32069	16.3869	0	9.00425	3.8567	16.4301	4.80603	1.69949	2.4583	1.69949	0	1.69949	0	0	2.953	9.06606	1.69949	1.69949	0	5.1176	12.394	5.37369	0	7.95573	0	7.5163	14.5092	3.61344	10.9588	14.4358	11.9163	3.61344	0	5.29328	7.56848	2.4583	9.63389	10.9225	1.69949	9.35067	3.61344	2.953	5.1176	1.69949	0	0	1.69949	1.69949
TCGA-DD-AADY	11.4939	2.31282	15.6416	0	10.3959	4.38147	15.1315	5.87144	1.99146	1.57737	2.57547	0	0	0	1.99146	7.4233	0.994313	2.31282	0.994313	0.994313	6.61808	11.9769	7.02211	0.994313	4.3111	0.994313	8.46842	9.92819	2.31282	11.8528	15.0373	13.278	1.57737	2.79759	6.05486	9.25775	4.79637	5.51241	12.0971	0.994313	8.80881	0	0	1.99146	2.79759	3.68992	0	1.57737	0.994313
TCGA-DD-A3A8	15.0313	3.72458	16.8171	0	9.58107	6.97312	17.936	6.39389	0	1.78403	0	2.55772	0	0	0	3.0586	12.7907	9.82604	0	0	4.80129	13.6749	7.20587	0	3.0586	0	8.34888	12.4836	2.55772	10.6909	10.1391	8.04951	3.96931	0	4.36114	10.0914	3.96931	9.63084	10.4898	1.78403	10.6299	2.55772	4.66896	5.13809	0	0	0	2.55772	0
TCGA-CC-A3MA	11.2695	3.25794	15.7832	0	10.8258	1.32865	11.0073	6.63313	1.32865	3.00979	2.0084	0	1.81536	0	1.32865	2.59429	1.00561	0.588702	2.46859	0.588702	4.7112	12.0551	6.10906	0	0	1.81536	5.59592	9.56576	1.59243	11.6335	18.3296	17.2906	3.09734	1.81536	5.76587	11.445	7.85976	3.76525	11.2139	0.588702	9.03076	0	0.588702	0.588702	3.96467	0	0	1.32865	1.32865
TCGA-CC-A5UC	11.5661	4.58496	15.4855	0	9.6895	2.09953	16.4391	6.02395	0	2.92056	1.4021	1.4021	0	0	2.09953	3.822	3.822	2.09953	3.20387	0	5.91032	13.5708	5.82927	9.09389	1.4021	2.92056	5.78697	12.4908	2.09953	12.0232	14.3619	12.1841	2.56768	4.12338	8.22089	5.55459	8.36444	6.22744	11.4649	3.44057	8.73083	0	0	0	4.93411	5.55459	0	0	0
TCGA-CC-5261	12.8966	1.15339	15.4036	0	9.82011	6.67255	17.9287	7.04446	1.50413	2.9512	1.15339	0	2.56008	0	0	4.44718	5.49431	1.78605	3.72722	0.689009	5.41373	11.9027	5.55192	0	3.72722	1.15339	6.40715	10.6707	1.78605	11.7003	15.4558	14.2301	7.76627	2.70257	6.74844	10.607	7.58955	4.40612	11.0518	1.78605	9.17104	0	1.78605	1.15339	5.14085	0.689009	0	0	0.689009
TCGA-ED-A5KG	11.417	4.15718	16.2141	1.08596	10.3097	6.87982	18.4539	5.95865	4.06341	2.7255	1.69847	1.08596	0	0	0.642832	5.63926	4.24523	0.642832	1.42448	1.69847	7.35087	12.7427	5.11618	0	0.642832	3.67686	3.79826	12.0751	1.69847	11.7567	16.3494	14.9623	2.7255	2.59754	6.14185	9.616	5.46686	4.06341	11.8765	2.4571	10.7292	0.642832	0	1.42448	2.7255	2.30151	0	2.4571	0
TCGA-2Y-A9HA	13.3607	3.0686	16.468	7.65349	10.2106	6.61303	17.5108	6.52573	0.864783	3.0686	1.4017	2.56715	1.4017	0.864783	0	4.37195	13.0178	12.4171	4.37195	3.3265	5.27683	13.7007	5.96763	7.91631	1.7921	3.43999	5.44941	12.1042	0	11.2427	14.5346	13.4402	5.98643	2.92001	5.67483	3.54521	2.75434	7.86642	11.0427	0	11.7065	0.864783	3.43999	4.48205	1.7921	6.77321	2.09905	1.7921	0
TCGA-G3-AAV4	14.9076	3.07919	15.8123	0	10.6138	5.55307	16.5283	6.14051	1.16472	1.16472	1.80067	5.59073	1.16472	0	0	3.87391	15.3947	12.2521	1.80067	0	5.34841	11.5328	7.5491	1.16472	1.80067	0	7.41904	9.59287	2.8499	10.3052	9.98287	8.05271	8.77528	0	4.0997	7.88093	1.16472	11.1555	10.783	1.16472	9.78789	1.80067	5.73227	7.72876	0	0	0	1.16472	0
TCGA-RC-A6M6	10.2807	2.85033	15.7681	9.71546	11.2318	3.91814	14.648	7.17989	3.80612	4.59411	4.72309	3.24343	1.09044	3.55204	0	5.56393	11.0346	10.0177	1.09044	1.70434	7.28288	13.6559	7.39844	0	4.02209	3.80612	5.83048	14.5899	2.30827	12.8422	15.5839	15.1847	2.60461	5.32063	8.4418	8.2677	7.0196	5.58105	12.4786	2.30827	13.1516	1.4298	0.645883	1.09044	2.13362	0	0	2.7327	1.09044
TCGA-EP-A2KB	14.1922	3.26239	17.8287	0	10.606	4.8332	15.6131	9.2394	0	4.31546	2.62232	2.62232	1.44315	0	3.7042	4.64777	11.4608	1.44315	2.15	1.44315	5.07312	14.3245	4.99749	0	0	2.15	6.62922	13.9911	1.44315	13.6165	9.83854	8.11781	3.50014	3.88295	8.10885	4.04197	2.15	8.38592	13.1484	1.44315	9.21874	1.44315	0	0	1.44315	0	0	3.26239	1.44315
TCGA-DD-AAE4	14.4641	2.459	15.1114	5.55791	9.62245	3.14928	13.5798	5.6577	1.08719	0	1.70008	1.08719	1.08719	0	2.12888	3.14928	7.56077	1.70008	2.95374	1.08719	4.0656	12.3764	6.47116	1.08719	0	2.72748	6.78248	11.4788	2.72748	11.3702	10.3775	8.21865	1.08719	1.70008	4.80685	4.86368	5.25216	5.75103	11.4095	2.72748	9.4843	1.70008	1.08719	1.70008	1.70008	8.42154	2.459	1.08719	0
TCGA-2Y-A9H7	11.8151	3.07015	17.1128	0.944727	10.9574	6.3643	17.021	7.8764	0	4.352	0	2.49163	0.944727	0.944727	4.14134	3.48195	12.2509	0.944727	1.51078	0.944727	6.48837	13.4123	9.44391	0	0	0	6.07868	13.7898	2.23245	13.7853	17.1458	16.2124	1.51078	5.01988	8.71723	10.0956	2.90184	7.48777	13.4826	3.3573	10.6744	0.944727	0	2.23245	0	0	0	0.944727	0
TCGA-DD-AAVX	12.8312	3.17901	16.1998	0	10.1325	5.31008	15.9532	6.23118	1.38481	0	1.38481	1.38481	1.38481	1.38481	0	5.36752	2.54451	1.38481	0	0	4.09708	12.4501	8.25526	0	2.07818	0	8.05129	14.56	2.07818	11.4775	11.8479	9.57892	0	1.38481	5.18785	4.456	0	7.49075	11.4873	2.07818	9.33077	2.54451	2.89636	2.07818	3.61819	2.07818	0	2.07818	0
TCGA-DD-A4NH	12.2407	4.31744	16.0352	0	10.9123	5.09344	16.6148	5.74834	1.23432	2.13151	1.23432	0.745325	2.3386	0	0.745325	5.25548	1.59887	0	0.745325	0.745325	5.71157	12.9862	7.84727	0	7.3275	0.745325	3.56336	13.1412	1.88963	11.5122	17.9897	16.3037	8.47059	1.59887	6.9941	9.17137	6.93153	4.73884	11.5445	1.59887	13.208	0	0	0.745325	5.00505	2.51966	0.745325	2.95671	0
TCGA-DD-A4NA	9.54538	4.74367	16.5648	1.44328	9.26402	4.54548	16.2931	5.89383	1.44328	1.44328	2.15016	0	1.44328	0	0	6.12465	2.6225	0	4.83341	1.44328	6.98317	14.3387	4.91789	0	0	1.44328	5.85149	11.5743	0	11.0954	19.839	18.2524	1.44328	2.6225	3.7044	5.34148	8.81301	2.6225	10.8312	0	14.4564	1.44328	1.44328	0	3.7044	0	0	1.44328	0
TCGA-UB-A7MB	14.0476	3.76509	15.4779	0	10.3405	6.11639	17.8589	7.02853	0	1.48512	0	0	0	0	0	5.87235	9.71342	1.48512	3.0352	0	5.63179	11.7473	7.95139	0	4.80689	1.48512	6.50732	11.6408	2.67766	13.0644	14.3267	11.9893	0	2.20126	6.94672	3.76509	3.56027	6.92552	13.5642	0	10.441	2.20126	0	1.48512	2.67766	7.29964	3.32149	2.20126	0
TCGA-DD-A4NN	11.5886	4.19257	18.1652	0	10.6812	2.41175	13.8851	8.08828	2.08437	5.15257	3.9111	0	1.66019	2.6784	0	6.35794	3.09796	1.05679	1.66019	0	8.69235	14.4969	5.46636	0	8.07678	6.43201	4.75099	13.3416	3.09796	12.9777	14.8486	13.8999	5.72395	4.19257	7.8923	5.8098	7.96271	5.35653	12.5189	2.08437	11.2894	0	2.41175	3.80359	2.90338	0	0	2.6784	1.05679
TCGA-BW-A5NP	12.9448	5.28687	17.4332	0	10.7603	5.56044	18.2931	6.60671	1.23791	4.59069	2.96214	0	0	0	0	4.66983	2.96214	0	2.3436	1.23791	7.69698	13.4985	5.38394	0	1.23791	4.22198	4.66983	9.82953	2.3436	13.7919	15.5848	13.8594	1.89419	4.8841	8.65997	6.94568	4.8841	5.1278	13.8623	1.23791	11.6106	0	1.89419	1.89419	1.23791	0	0	1.89419	1.89419
TCGA-DD-A4NO	13.2265	3.78788	16.6896	0	9.09488	5.04574	17.9078	7.10948	1.18981	2.88872	2.27611	0	0	0	0	3.91586	11.9424	1.18981	2.27611	0	6.35257	13.1304	5.43565	0	1.18981	0	5.3923	13.187	2.27611	11.4335	14.0616	12.2956	3.49183	0	5.3923	5.87419	9.94396	5.90536	11.1942	0	8.54132	3.64744	0	1.18981	3.64744	2.27611	0	0	1.18981
TCGA-G3-AAV0	14.8729	3.27817	15.8866	0	10.5824	0.903133	11.5106	6.17692	0.903133	1.45431	0	0	0	0	6.51559	4.20183	10.3033	11.0294	0	0	3.81269	11.8314	8.41087	0	0	0	8.12639	13.0079	3.40209	11.2146	15.8544	14.0903	0	2.63709	5.77999	4.71334	2.16366	6.63407	11.2088	0	10.3142	0.903133	1.85215	3.27817	3.27817	0	0	2.4197	0
TCGA-DD-AACO	13.485	2.61361	15.6695	0	10.237	5.80848	16.3643	7.2239	0	1.18909	1.18909	0	1.18909	1.18909	2.27508	4.33637	3.11778	1.18909	0	2.61361	5.34634	11.5241	6.90746	0	3.11778	1.18909	6.15794	11.3666	0	13.1847	13.5048	12.3187	1.18909	2.61361	7.68519	4.42501	5.30021	4.50852	13.0616	0	10.0388	3.64625	0	1.18909	2.88761	0	0	0	0
TCGA-ES-A2HS	14.3021	2.82113	15.7844	0	9.79247	1.59569	13.1465	7.36469	0	3.71527	1.59569	0	0	0	6.45882	3.92188	1.59569	0	0	1.59569	4.87349	13.4646	7.43382	0	0	1.59569	7.04936	12.3523	1.59569	11.6586	11.0922	9.77593	1.59569	2.82113	5.94653	1.59569	3.71527	5.94653	11.0529	0	8.24962	0	0	2.82113	1.59569	0	0	1.59569	0
TCGA-BC-A10W	11.2961	0	14.9885	0	10.0141	5.38789	15.7802	8.30712	2.02338	2.83405	0	0	2.34686	1.01563	0	4.11675	4.78484	0	2.83405	2.83405	6.33448	11.8429	7.05322	0	1.01563	1.60577	5.96133	11.9559	1.01563	11.7582	11.744	10.7984	1.01563	1.01563	5.96133	4.9843	3.02724	4.9843	10.8867	4.93696	11.4126	2.34686	0	0	2.61092	0	0	1.01563	0
TCGA-G3-A25U	13.9672	1.78977	14.6161	0.863302	10.7202	5.84611	17.6067	6.80208	0.863302	0.863302	0.863302	2.09653	0.863302	0	0	5.49942	1.78977	2.34936	0.863302	1.39966	4.7222	11.1831	6.56054	0	0	0.863302	7.64432	10.0479	1.39966	11.7468	14.3015	11.7461	0	2.75154	5.07758	4.24962	2.09653	4.42492	11.7852	2.09653	11.1891	1.39966	0	1.78977	1.39966	6.93359	1.39966	1.39966	0.863302
TCGA-WJ-A86L	14.26	3.5505	16.2376	9.41826	10.2527	5.05095	15.5272	7.40759	0	1.22626	2.66866	1.87939	2.66866	0	0	4.79659	13.454	1.87939	4.39875	2.66866	4.30409	13.5114	9.09332	3.70668	0	0	2.32733	14.1773	2.94448	11.1503	15.2041	14.3509	10.884	1.22626	6.11518	9.6548	3.97595	5.96858	10.8106	0	13.6193	0	1.87939	2.32733	2.32733	7.5791	2.32733	1.22626	0
TCGA-2Y-A9H8	10.0233	3.91307	16.3475	0.623809	10.4577	5.93178	16.3263	6.01861	2.79708	4.01313	3.1881	0.623809	0.623809	1.05788	2.79708	2.90521	12.7737	2.90521	3.4245	1.88935	5.11012	12.052	7.54336	0	0.623809	1.05788	4.83733	11.1209	1.39112	12.4518	15.8439	15.3474	12.0411	3.00579	7.46159	9.57384	3.74863	6.06597	12.2081	2.08598	12.5731	0	0	1.88935	3.09982	0.623809	0	2.08598	0
TCGA-RC-A6M5	13.7348	2.45807	14.7197	0.80664	9.3944	4.91725	16.5586	5.54526	0.80664	1.69928	1.99875	0.80664	0	0	0.80664	4.98707	3.77981	1.69928	1.32093	2.24661	4.88103	12.1028	5.56822	0	3.08599	1.32093	7.54523	11.7401	2.45807	11.3396	14.4211	12.5517	1.32093	2.45807	6.26045	3.77981	10.4462	6.38206	11.5105	1.32093	8.58986	0.80664	1.32093	1.32093	5.42463	2.64245	0	1.69928	0
TCGA-DD-AAE8	13.384	3.02986	15.9814	3.27845	9.70291	2.61341	12.6319	6.79531	0.596409	1.83177	1.60777	1.01714	0.596409	0.596409	0	5.69162	3.5547	10.0764	3.88973	1.34247	4.70518	11.8532	7.18865	3.11757	0	0.596409	6.82167	13.2044	2.19649	11.2202	9.50468	7.60375	2.72932	2.72932	5.18287	3.78646	7.27225	6.39121	11.1288	1.83177	9.43276	1.34247	0	1.01714	3.73192	5.80164	0.596409	0	0
TCGA-DD-AADB	12.6546	3.42653	16.1443	1.97291	10.6772	3.8731	14.5257	8.6041	2.29301	5.32221	1.97291	2.77635	0	0	0	5.25011	12.2055	7.66438	1.97291	2.96835	7.33903	14.9591	6.69203	1.97291	0.981997	0	5.05231	12.584	0.981997	13.629	12.5296	12.1747	1.97291	5.32221	8.35189	9.52032	3.55178	6.33925	13.0625	2.77635	11.2624	1.97291	0	1.56091	1.56091	0	0	3.13776	0.981997
TCGA-DD-AAD8	11.9974	2.45907	15.688	8.0857	11.3807	5.96535	16.3864	5.91246	2.45907	1.32166	0.807167	1.32166	1.32166	0	0	4.91844	10.517	9.99321	1.99967	1.32166	4.40897	10.9684	8.26166	0.807167	2.24758	1.70014	5.3483	10.6134	3.08708	12.4439	15.9267	14.3823	0.807167	4.30336	7.23797	6.77764	3.52316	4.98826	12.4892	2.24758	12.1233	0.807167	1.32166	2.64349	3.32153	8.23677	1.70014	2.24758	0.807167
TCGA-DD-A11B	15.3764	1.0854	15.8532	0	10.1259	6.67209	17.521	7.46881	1.0854	1.69774	1.0854	2.72461	0	1.0854	4.15619	5.71727	3.96213	13.0971	0	1.69774	5.16111	13.9349	6.09418	0	5.83537	1.0854	7.93348	13.4266	2.12627	11.3508	13.549	12.6162	3.31841	2.72461	5.71727	10.3003	0	5.58863	10.8071	0	9.06656	4.32721	1.0854	0	2.72461	2.45624	0	1.0854	0
TCGA-5R-AAAM	14.0957	2.23168	15.7537	0.944262	9.19708	6.13577	17.3682	5.01894	0	2.23168	0.944262	0	2.71044	0	4.06277	3.21999	6.90956	3.06929	1.91556	0.944262	4.21411	11.7574	7.6283	0	0	0	8.48278	12.5902	2.901	10.9705	14.134	12.5362	1.91556	2.23168	4.74834	8.64811	8.11068	7.71969	10.9857	0.944262	10.1284	1.51016	1.91556	2.901	5.38076	4.69786	0	0.944262	0.944262
TCGA-DD-AAC8	13.1609	2.65597	17.2021	3.69277	9.57353	6.37837	17.5603	6.87848	1.21765	1.86843	1.21765	0	1.21765	0	0	1.86843	12.8311	11.5371	4.07965	0	4.84996	13.3109	5.34945	0	4.18854	5.92257	5.60657	13.6299	1.86843	12.4878	10.5863	8.5603	5.6453	1.86843	5.92257	4.63588	5.6453	10.7651	12.1909	0	11.5958	0	5.39561	6.91062	3.36173	1.21765	0	3.16254	1.21765
TCGA-ED-A7XO	13.0533	2.80779	15.1579	0.678263	10.0156	2.92644	14.8155	5.70094	0.678263	0.678263	0.678263	0	3.03607	0	4.45992	2.53647	10.4048	1.76589	1.48575	0	4.24841	11.4343	6.0273	2.20203	0.678263	2.53647	7.88803	10.2787	1.13778	10.8735	13.6946	11.103	4.67856	2.20203	6.29328	4.92649	6.8684	6.59147	10.6796	1.48575	9.75306	3.48589	1.76589	1.76589	5.88803	5.42676	1.48575	0	0
TCGA-BC-A3KG	12.9148	2.12909	16.1388	9.20476	11.3819	5.25242	15.6079	7.07695	0.973883	2.95398	1.55003	1.29053	0.973883	0	1.29053	6.07733	13.9713	1.55003	5.57773	3.34471	5.79371	13.533	6.47143	0	0	0.973883	5.68975	8.69895	1.29053	12.663	14.849	13.6052	2.12909	3.85775	8.14222	10.178	1.55003	7.40702	12.3928	4.59329	12.338	0.567604	1.29053	1.55003	1.7699	0	0	2.54117	0
TCGA-DD-AADJ	13.5446	3.06891	17.8616	0	10.5065	8.34425	18.7953	8.75955	0	4.81259	2.83986	0	0	1.15827	4.18956	4.93384	13.2968	11.4632	4.28381	2.23134	7.40744	14.4972	5.88018	8.20665	3.06891	0	6.78972	12.6487	3.26653	13.7495	12.6783	12.263	0	4.45565	7.65678	9.80235	1.15827	7.05326	13.0926	2.83986	9.80235	0	0	1.79236	1.15827	7.8994	2.56745	2.56745	1.15827
TCGA-BC-A10Z	10.8258	1.41626	16.7909	8.58189	10.843	6.68376	18.1957	7.14149	0	2.58659	2.11698	1.41626	0	0	0	6.94054	8.62522	6.79635	3.66476	2.58659	4.00183	13.7548	9.99064	9.1926	2.58659	0	6.37116	9.01318	1.41626	11.6642	15.5021	14.7383	6.04632	2.58659	5.72073	7.98304	0	6.42819	11.1938	0	11.1574	5.41694	1.41626	0	2.11698	6.58689	2.9403	1.41626	0
TCGA-DD-AACX	12.6171	2.7729	14.9921	0	9.92122	5.38694	16.163	5.61875	1.2979	0	1.9699	0	0	0	0	4.09134	13.3486	0	1.2979	1.2979	4.31927	13.7824	6.02642	0	0	0	4.84375	11.9097	2.42656	11.311	9.41717	7.44779	0	2.42656	4.51605	4.2098	0	5.70196	11.347	0	13.7753	0	5.48418	7.39875	1.2979	0	0	1.9699	1.2979
TCGA-DD-A116	13.8636	2.23943	15.0013	0	10.0043	4.38206	15.5244	7.11601	2.23943	2.23943	1.16395	1.16395	3.74492	1.16395	0	2.8487	4.46545	0	2.23943	1.16395	5.20869	12.3019	4.69009	0	3.27574	0	7.64928	13.5884	2.23943	9.12432	12.2787	10.9118	7.08997	2.23943	3.98991	6.75088	3.87261	9.13709	8.58638	0	7.36434	3.44964	5.58937	6.7999	4.19927	1.16395	0	1.16395	1.16395
TCGA-ZP-A9D1	13.3501	2.8698	15.3784	0	9.95887	6.43681	17.9969	6.08113	0.927045	1.88914	1.88914	0	0.927045	1.48685	2.67993	4.25002	11.8167	7.97489	1.88914	1.48685	5.7109	12.3845	7.38244	0	3.32391	2.20336	7.05095	11.8768	2.46124	11.1409	15.7154	13.908	0	3.03756	5.96101	3.94692	7.5234	7.09917	11.0345	2.20336	9.47976	0	1.48685	0.927045	4.50036	5.52572	0	1.88914	0.927045
TCGA-WX-AA47	10.7241	3.82982	15.3204	0	9.63333	4.77818	14.8954	7.161	0	2.57468	2.10599	1.40733	2.10599	0	0	5.51148	8.59871	1.40733	1.40733	2.92787	5.08955	13.4979	7.161	0	1.40733	1.40733	6.46892	8.5739	1.40733	12.3271	16.055	14.3261	3.21137	3.98843	7.40558	3.82982	2.92787	6.29766	12.1879	1.40733	9.91347	0	2.10599	2.57468	0	2.92787	0	2.57468	0
TCGA-DD-A73F	13.0837	2.47745	15.3902	8.77641	10.7173	4.99284	16.634	5.77313	0	2.14627	1.09915	0	0	0	3.34173	5.27408	5.91644	3.49576	2.14627	1.7157	4.76937	12.8674	7.53954	8.11599	1.7157	2.47745	4.82856	12.3656	1.7157	11.0521	12.9948	11.4158	5.1403	3.16927	6.1891	4.35182	3.49576	5.23085	11.2003	2.14627	10.5657	2.47745	0	1.09915	1.7157	7.73785	2.74661	0	0
TCGA-ED-A7PX	10.8178	2.69071	15.7885	0	9.89314	4.38136	15.2629	4.44845	1.5773	1.5773	1.79914	0.994258	1.5773	2.31273	2.31273	6.03306	3.38191	1.79914	4.07664	0	5.95446	12.7261	5.34633	0.581137	0.994258	2.98994	5.49654	10.6719	2.31273	11.7268	17.2263	15.9468	5.09735	2.16098	6.29242	3.94343	9.69759	5.29257	11.4333	0.994258	11.0773	0	1.31503	3.31158	5.34633	0.581137	0	1.31503	0
TCGA-DD-AAD1	13.2037	2.07715	16.4785	0.619761	9.53019	7.21501	18.2781	5.49195	1.05189	4.45472	2.67043	0.619761	0	1.05189	1.38397	4.4896	2.07715	1.65374	3.08962	1.38397	6.05458	12.4289	5.02948	0	2.07715	2.67043	6.97765	14.5471	2.07715	11.3502	15.1106	14.551	1.38397	1.88092	4.55692	10.1686	9.00866	6.29045	10.9861	1.88092	8.6095	0	1.05189	1.65374	4.95656	3.08962	0	1.38397	0.619761
TCGA-DD-A39Z	13.4921	2.6665	15.5042	0	10.6231	5.76789	16.5835	6.24573	2.44821	2.6665	1.47662	0	1.47662	0	1.47662	3.65412	4.36545	3.75283	1.47662	0	4.42654	13.5037	6.12193	0	0	0.919515	7.34303	16.162	2.44821	11.1341	17.1419	15.9753	1.47662	2.19091	4.36545	5.33002	1.47662	6.32808	10.6506	0.919515	10.6042	0.919515	0	1.47662	1.47662	0	0	0.919515	0
TCGA-DD-A119	13.1522	0	16.5275	0	9.38434	3.39888	15.215	7.32312	3.07487	4.47363	3.07487	0	0	0	0	4.47363	3.24596	3.07487	0	1.04326	5.08267	12.8351	6.59214	0	0	1.04326	6.93003	13.977	2.06441	11.1062	13.7656	12.4687	4.60522	1.64236	5.03678	5.75606	7.09584	6.08397	10.6009	0	8.65109	3.39888	1.04326	1.04326	4.78251	2.06441	0	0	0
TCGA-DD-A118	12.6059	2.60768	16.7608	0	10.0647	7.52692	18.9552	7.21686	3.63973	1.82685	3.11151	0	0	0	2.60768	6.73777	13.1956	2.60768	0	2.60768	7.4021	13.5581	5.80152	0	1.18511	0	7.39119	9.21267	0	11.409	14.8421	13.7985	5.5502	3.63973	6.09828	7.16658	4.98055	5.62658	11.2461	1.82685	8.64737	0	0	1.18511	1.82685	6.07121	1.18511	1.18511	0
TCGA-CC-A7IE	10.6032	3.5477	15.7583	0	11.1887	3.7696	15.2898	8.59603	2.28946	4.60481	2.55113	1.96958	2.96445	1.96958	0.979794	6.31736	9.1318	0	1.96958	2.28946	6.51433	13.6214	6.40272	0	0	7.74739	5.41967	11.6571	0.979794	13.5918	10.8404	10.187	1.55796	5.57485	10.2563	8.32137	5.60398	4.35358	12.8046	1.55796	11.5964	0.979794	0	1.55796	4.35358	5.00495	0	1.96958	0
TCGA-CC-A5UE	13.1175	2.96025	16.7359	4.65669	10.219	4.76348	16.9288	9.11191	0	3.12953	3.28102	4.349	0	0	0	8.6128	1.55477	12.4044	6.33007	0.977418	7.30349	13.2032	6.2949	0	4.86291	2.96025	3.65847	13.4329	2.96025	12.0386	11.6423	10.2295	1.55477	3.95737	6.27698	3.95737	3.41811	4.95592	11.6185	3.76513	12.3414	2.28563	1.96599	3.86445	0	0	0	1.55477	0
TCGA-BC-A112	13.4403	1.0552	15.9302	2.67583	10.7957	3.26665	13.0197	7.29748	0	3.26665	1.6581	0	0	0	0	5.35355	13.5982	2.40926	2.90073	0	6.03739	12.5398	6.39243	0	5.1496	7.67006	6.39243	11.9752	0	11.3092	17.3541	16.0896	2.08203	3.55828	6.61502	8.1848	6.21538	5.62966	10.7175	1.6581	9.21409	0	1.0552	1.0552	4.96274	7.53403	2.90073	0	0
TCGA-DD-AAD2	12.4455	3.69114	15.9787	0	9.02061	3.02678	13.2293	6.55379	0	2.79872	1.13201	0	1.13201	1.13201	1.75843	3.22366	4.7018	2.19375	3.02678	1.75843	4.56323	12.6304	6.00354	0	2.52772	1.75843	6.65961	13.4897	2.19375	11.5492	11.9098	10.5137	1.13201	3.39687	5.41642	6.24932	9.1259	6.45927	11.4127	1.13201	9.91266	0	0	0	4.94444	3.39687	0	1.75843	0
TCGA-DD-AAE1	11.2552	2.57384	18.4184	1.57607	10.353	6.70102	17.4876	8.49448	0.993338	4.6876	2.57384	0.993338	1.99	0	1.57607	4.94127	13.6735	0.993338	3.57273	0.993338	6.39619	13.3926	6.54138	1.57607	1.57607	0	7.29051	13.0564	2.98832	14.0026	16.4222	15.5899	7.95824	5.41322	9.01734	10.3442	2.31125	8.379	13.5234	0	5.68734	0.993338	0.993338	0	1.57607	5.34452	0	1.57607	0.993338
TCGA-DD-A39Y	12.3994	3.31319	16.2311	8.34075	10.7268	3.31319	13.4401	6.63424	1.90714	5.11668	4.52389	0.755028	2.15001	0.755028	0.755028	4.43496	12.9873	10.3625	3.50016	1.61494	5.02824	13.9582	7.57067	0	2.35783	2.15001	5.0878	13.2614	1.61494	12.6143	14.7506	14.6574	2.53944	3.94869	7.77018	5.97475	5.92663	5.46998	11.6839	0.755028	13.343	0	1.24813	0.755028	2.70073	3.94869	0.755028	2.35783	0
TCGA-ZP-A9CZ	12.6316	2.88394	15.5532	0	10.4465	4.96868	16.2451	6.41881	2.06724	0	0	1.37596	1.37596	1.37596	2.88394	3.16624	5.74547	2.88394	2.53263	2.06724	5.29609	12.3519	6.30698	1.37596	3.40224	2.06724	6.49734	12.6653	2.06724	12.1047	13.1422	11.1196	0	2.88394	5.94546	8.0282	6.59581	6.47164	12.1666	2.88394	11.4015	0	0	1.37596	4.44231	6.05337	0	0	0
TCGA-DD-A4NG	12.1009	4.80138	16.7169	0	9.9428	6.76204	18.7152	5.61493	2.27519	0	0	0	1.54612	1.54612	2.27519	3.11789	9.57984	0	2.75722	1.54612	5.49719	13.1248	4.3365	1.54612	1.54612	3.11789	5.1524	14.7019	1.54612	11.0968	16.8678	14.9239	0	1.54612	4.69843	7.60696	4.69843	6.24587	11.1587	0	12.2854	1.54612	3.11789	5.07232	2.75722	2.27519	0	3.11789	1.54612
TCGA-DD-A1EK	13.1255	3.04517	15.4304	9.45018	10.0129	5.13749	15.6896	6.18007	1.61951	2.62802	2.03881	0	1.02599	0	1.02599	4.21862	13.8926	2.62802	3.63225	1.02599	3.04517	13.2772	8.59441	6.18007	0	1.61951	4.13599	12.4882	2.03881	10.941	15.4541	14.6601	8.36424	2.62802	5.9333	6.49387	1.02599	5.09437	10.2524	2.03881	13.5582	3.04517	1.61951	0	0	7.08455	2.62802	0	0
TCGA-BC-A69H	12.5316	3.9128	17.579	8.96922	10.8821	4.96033	16.3424	7.7545	2.327	4.96033	3.17556	1.58919	1.58919	3.17556	0	6.4492	12.6741	0	6.0286	1.58919	6.51406	14.5651	8.07777	0	5.29157	3.17556	4.76099	16.1481	0	13.1098	15.3527	14.306	2.327	5.21562	7.71366	11.3589	5.21562	5.29157	12.792	2.327	13.5118	0	0	0	1.58919	0	0	2.81278	2.327
TCGA-RC-A7SF	12.6581	1.48235	16.6528	1.13489	10.7559	5.59225	16.1766	6.74747	2.92184	1.76216	2.67403	0	0	0	1.48235	3.55633	11.8424	10.288	1.48235	1.76216	4.86327	11.9776	7.15107	1.76216	1.13489	1.48235	6.33155	11.9246	2.53209	11.5829	15.9768	14.6659	1.48235	2.53209	7.18704	6.11214	3.40166	6.12456	11.6411	0	10.6233	1.13489	0	1.48235	2.19789	6.93542	1.76216	1.48235	0
TCGA-G3-A6UC	14.462	2.94185	15.2385	0	10.3726	4.09098	16.0198	4.4847	0	2.32492	1.22453	0	0	0	0	4.19993	11.9718	1.22453	0	1.22453	3.37261	12.1773	6.69951	0	0	0	7.37004	10.4422	0	10.5244	9.28528	7.11572	0	2.32492	3.54774	3.84478	0	9.4039	11.0696	1.22453	10.0586	1.22453	2.66611	2.66611	0	0	0	1.22453	0
TCGA-MR-A8JO	12.4635	4.51753	15.7735	0	10.0009	6.15163	17.9427	6.18097	1.97105	1.97105	1.29882	0	0	1.29882	0	4.0928	3.96372	1.97105	3.48824	3.28712	5.11212	12.2599	6.9672	0	1.97105	2.77422	6.51628	11.0094	1.29882	11.4047	13.8314	12.2114	4.32074	3.28712	6.4695	4.84524	6.26555	6.98394	10.8868	2.42782	9.99473	1.29882	0	0	5.81993	2.42782	0	1.29882	1.29882
TCGA-YA-A8S7	13.1962	4.02817	15.3913	1.60505	10.7248	4.11574	14.9461	6.23908	0	1.60505	0.595041	0	0	0.595041	1.34002	3.72818	12.7446	0.595041	2.346	2.346	5.71595	12.2332	9.45205	0	0	3.11399	5.15846	12.3339	1.82887	10.9548	14.9061	13.5569	6.42199	1.34002	6.41337	9.58457	5.58398	5.11661	10.5922	0.595041	12.0489	0	0.595041	0	3.02631	1.01509	0	0.595041	0.595041
TCGA-CC-A7IK	12.6851	3.58481	16.556	9.79479	10.2721	5.65805	17.6124	7.49702	0	3.58481	0	3.34562	0	0	0	5.6047	13.3187	0	3.34562	0	5.43168	13.3765	6.06592	3.34562	6.95209	0	7.49702	12.4703	3.05875	11.6861	11.0197	9.04696	2.7003	2.22226	5.75917	11.6371	5.36907	11.7474	11.8274	0	9.96586	3.05875	3.58481	4.7368	1.50239	4.12912	0	0	0
TCGA-DD-AAC9	13.6821	1.67881	15.2482	0	9.48489	2.43383	12.7563	5.65926	0	1.67881	1.07095	0	0	0	0	2.43383	12.1151	10.0707	1.07095	1.07095	4.45388	11.5985	6.86525	0	1.07095	2.10516	6.99542	12.7429	1.67881	10.5637	16.5785	14.986	2.10516	1.67881	4.03663	5.26408	8.46908	5.99428	10.6051	1.07095	9.91815	0	1.07095	0	4.21825	1.67881	0	1.07095	1.07095
TCGA-DD-A11A	13.8763	2.10909	15.3349	3.59064	10.316	7.16501	18.7349	7.14262	1.07363	1.68233	1.07363	1.07363	1.07363	0	2.70568	6.68138	13.0931	10.7295	1.07363	0	4.8935	12.3098	8.61904	1.68233	4.8935	0	7.68212	13.3662	1.07363	11.4633	17.4123	15.2306	2.10909	3.83357	5.4622	5.7258	0	5.81343	11.3628	0	10.0963	6.69682	2.10909	0	2.438	2.93137	0	0	1.07363
TCGA-DD-AACA	12.9837	2.29619	16.2976	2.29619	10.6287	6.30801	16.8676	6.30801	2.77977	1.56355	0	3.87682	1.56355	0	1.56355	3.43015	8.81018	7.63326	2.29619	0	2.77977	12.6413	6.30801	0	0	0	6.41108	14.7689	3.1413	11.5171	14.8406	13.2141	0	3.1413	4.05714	11.3862	6.27195	10.5079	11.622	1.56355	10.6517	0	0	1.56355	2.77977	0	0	1.56355	1.56355
TCGA-CC-5263	14.5769	1.95402	15.8508	10.0463	10.3541	3.26657	13.3071	8.76505	4.96266	2.75468	2.75468	0	0	0	1.28526	8.43439	4.29898	13.5217	4.40065	1.28526	8.0445	13.4028	7.71014	3.26657	1.28526	1.28526	5.46329	11.3464	3.03321	10.4959	16.5398	15.9368	0	1.28526	4.66866	8.9856	4.66866	5.41551	9.44426	0	15.8272	0	0	2.4092	1.28526	0	0	3.03321	3.03321
TCGA-RC-A7SK	14.2954	3.17921	15.5732	7.78254	10.2298	0.852647	11.3033	6.01478	0	2.5447	0.852647	0.852647	1.38495	0	0	5.2807	10.5759	9.43879	3.71008	0.852647	5.82275	12.6806	6.11882	7.02159	0.852647	0.852647	6.85081	11.5868	3.0448	11.3134	16.3388	14.2088	0	2.07835	5.3103	2.89656	7.15808	5.52749	11.3298	0.852647	10.9199	2.89656	0	0	3.17921	8.12831	1.77291	0.852647	0
TCGA-DD-AACC	12.6457	2.67607	15.9022	0.924874	9.46238	2.86585	14.4024	5.87049	0	1.88579	0	0.924874	1.88579	0.924874	3.85577	3.31979	1.88579	1.88579	2.86585	0	5.17162	11.8607	6.67994	0	0.924874	3.18375	7.61455	13.4257	3.18375	11.5309	12.4666	10.6912	2.86585	2.86585	5.89248	8.09408	6.98633	6.40194	11.4608	0.924874	9.20781	0	0.924874	1.4839	4.24568	4.37625	0	0	0.924874
TCGA-DD-A73C	14.5445	3.25675	15.3893	1.2788	10.736	4.17923	16.2122	6.91666	2.4003	2.4003	1.2788	2.74535	1.94589	0	6.1763	4.65812	6.41204	1.2788	1.2788	0	4.28857	12.6354	6.95033	0	0	0	7.91068	11.7595	3.7905	10.7239	14.3694	12.1943	1.2788	2.4003	6.41204	6.96688	1.94589	3.25675	10.7658	0	9.96707	0	1.2788	1.94589	3.02359	7.06235	1.94589	2.4003	0
TCGA-G3-AAV3	12.4092	3.97855	15.5631	0	10.3515	5.32261	17.2789	6.64572	1.03883	1.03883	1.63651	1.03883	0	0	1.63651	3.06728	14.0161	1.63651	2.64911	1.03883	4.32064	12.2729	6.11991	0	1.03883	3.52928	5.93334	12.5737	1.03883	10.3985	13.9917	11.4881	4.82877	2.38357	5.56684	9.6483	4.4654	11.0409	10.0043	1.63651	10.5604	0	6.58362	6.69059	4.4654	0	0	2.05786	0
TCGA-UB-A7MF	15.1313	2.33586	14.7774	0	9.97303	5.63176	16.5917	6.55637	1.59659	1.59659	0	0	1.59659	0	5.14619	5.57162	3.92314	1.59659	1.59659	0	4.77165	13.013	4.66056	0	1.59659	1.59659	3.71651	11.3274	3.1854	13.8659	12.7961	10.1194	0	5.68949	8.57577	10.9738	4.97104	5.14619	14.2857	1.59659	12.7767	0	0	0	2.82228	1.59659	0	0	0
TCGA-GJ-A6C0	13.6956	3.58833	16.1042	6.25471	9.50583	4.92638	16.9063	5.30736	0	2.22528	2.70355	2.22528	0	0	5.43543	4.13274	9.97233	8.28366	5.1668	0	5.60846	12.6857	6.77403	2.22528	0	0	3.79348	13.5739	2.22528	10.6188	17.4321	15.6024	7.97136	2.70355	5.94613	5.30736	3.34908	5.60846	10.5409	1.50488	13.0018	0	0	0	1.50488	4.7405	0	0	0
TCGA-XR-A8TF	11.3022	3.08774	16.4038	6.31773	10.6596	4.0003	17.3238	5.52387	0	0	0	0	0	0	0	3.08774	10.5946	0	3.615	0	4.9545	12.264	7.08778	2.24818	3.08774	0	7.74683	15.2456	3.08774	12.0548	16.4923	14.6721	0	2.24818	6.38402	3.08774	2.24818	8.06236	12.0949	0	10.6596	0	0	0	0	0	0	0	0
TCGA-DD-AADI	12.0209	3.07098	17.0161	0	9.93079	2.62817	13.7274	6.9269	0.799373	2.79135	0.799373	0	0	0	0	4.11166	1.68752	1.986	1.31074	1.31074	5.45746	13.5724	5.38263	0	3.91328	0.799373	6.40359	11.0732	2.44416	12.1565	15.1551	14.6699	0.799373	1.31074	6.29896	6.90924	7.53983	5.68211	11.7713	1.986	7.36944	0	0.799373	2.44416	4.04852	3.40932	0	1.31074	0.799373
TCGA-DD-AAVW	12.5659	2.42114	15.6081	6.27107	9.18616	1.0628	11.2432	6.67632	0	2.68817	1.66811	1.66811	0	1.66811	0	4.28635	2.42114	7.97422	2.68817	0	5.32925	12.7187	6.07528	0	3.9219	2.09321	6.40688	12.4069	1.66811	12.2338	13.9363	12.6058	4.3647	4.43901	6.33085	4.3647	8.18324	5.1193	11.984	1.0628	9.1086	4.92612	2.09321	1.66811	4.28635	2.42114	0	1.0628	1.0628
TCGA-UB-AA0U	13.6715	2.80192	15.469	0	10.8573	0.80464	12.8764	5.51736	0.80464	1.31813	1.31813	0	0	0.80464	2.63853	3.92481	1.31813	0	1.31813	1.31813	3.99405	11.7876	7.58615	0	2.45424	2.94867	7.68892	13.7127	2.45424	11.7083	11.5467	9.8621	1.69605	2.94867	5.69422	3.69459	7.83761	6.32465	12.1455	1.31813	9.87248	2.94867	0	0	5.01622	0	0	0.80464	0.80464
TCGA-G3-AAV7	11.224	2.70331	15.9824	1.36464	10.783	5.56883	16.7017	8.20725	0.837993	3.67958	2.30387	0.837993	0	0	2.51737	6.28875	2.30387	6.31752	6.90595	2.86799	5.98225	13.4847	6.72446	0	4.0662	1.36464	4.47665	12.0357	0.837993	10.3674	15.542	15.7184	2.51737	2.51737	5.74864	11.471	5.05702	5.36337	9.74063	1.36464	12.958	0	0.837993	1.36464	3.14985	2.0532	0	1.36464	1.74961
TCGA-XR-A8TC	13.7627	0	17.139	0	9.86074	1.82847	13.9128	6.75711	0	3.48625	2.60956	0	0	0	1.82847	5.8363	0	0	4.98272	1.82847	5.89933	14.1774	6.36896	0	4.58282	0	7.21909	13.763	0	12.7207	13.0662	11.5454	4.4204	3.48625	7.80082	3.1135	6.01769	6.61413	12.6752	0	5.8363	2.60956	0	1.82847	3.48625	0	0	0	0
TCGA-DD-AACM	12.1448	2.33225	16.0644	5.90074	10.0311	8.04074	18.0296	5.3385	0.534492	2.45531	2.94981	0.923616	0.534492	2.5687	0.534492	4.34217	3.50003	1.22977	2.33225	0.534492	4.91399	11.6453	7.39843	0	1.69695	2.19769	5.64036	13.0292	2.33225	10.7852	14.9073	14.4626	1.69695	1.69695	5.56036	10.1198	9.72807	5.27308	10.428	1.22977	9.39585	0	0	1.48219	5.01749	3.10825	0.534492	0.534492	0.534492
TCGA-FV-A496	12.0821	3.26955	16.596	1.66032	9.16669	4.01132	16.5558	7.08804	0	2.67856	1.05688	0	0	0	1.05688	4.19274	13.255	2.4119	3.26955	0	5.60108	11.7194	6.93084	0	0	0	4.69209	13.9227	1.66032	13.0736	15.7576	13.1183	1.05688	2.4119	5.39426	4.42816	4.80791	5.78193	13.7421	0	10.7536	0	0	0	1.05688	1.05688	0	2.08451	1.05688
TCGA-DD-A73D	13.4943	0.893753	16.1047	0.893753	9.81271	6.4253	17.7981	6.06752	0	1.44149	0.893753	1.44149	0	1.44149	0	3.8805	3.49775	9.72181	0	0	3.49775	12.2687	6.86827	0.893753	0	0.893753	6.01105	10.1532	3.12466	11.1301	8.35711	6.45382	0	1.44149	4.2493	2.8086	0.893753	8.50072	11.6822	0.893753	5.42768	6.19125	2.40327	3.7939	0	0	0	0.893753	1.44149
TCGA-DD-AAEK	14.7721	1.50457	16.4672	0.940127	9.55554	4.34288	14.3589	6.66018	0	2.48375	1.50457	0	0	0	0.940127	3.2123	10.7224	1.50457	1.90923	1.50457	5.05113	12.8438	6.10818	0	1.90923	0	7.2793	15.256	1.90923	12.0021	11.1741	9.75738	3.58789	1.90923	5.27302	5.967	6.76139	5.98803	12.0128	2.89353	8.97065	0	1.50457	3.2123	3.2123	0.940127	0	0.940127	0.940127
TCGA-DD-AAEH	14.8941	2.64913	16.287	0	9.75279	4.072	14.5045	4.92494	0	1.3257	0.81005	0	1.3257	0	0	3.93661	3.09301	1.70479	0.81005	2.00471	3.86383	12.3708	6.54925	1.70479	0	1.3257	7.32139	10.7991	0	11.7382	10.0042	7.83121	0	2.95967	5.50599	4.00589	2.95967	5.97197	11.7109	0.81005	9.33831	3.93661	1.70479	2.25289	2.46457	1.3257	0	0	0.81005
TCGA-RC-A6M3	11.0336	3.01753	15.1406	0.773811	11.9067	1.27474	11.5713	6.05093	0	2.88519	2.18552	0.773811	3.13875	1.94078	0.773811	5.60156	10.5446	1.94078	3.45113	3.01753	5.66348	13.4134	7.01648	0	1.27474	3.70777	4.43187	11.4768	2.57736	12.3327	15.7043	14.4931	2.57736	3.85657	8.27498	10.5149	6.5543	3.13875	12.0671	0	11.8005	0	0	0	3.85657	0.773811	0	3.01753	2.3947
TCGA-G3-A25X	12.7071	0.955779	15.0338	0	10.0555	5.88891	16.515	5.70625	0.955779	1.93315	0	0.955779	2.38635	0	0.955779	5.83055	4.12462	0	3.16781	1.2687	5.33858	11.5233	6.28632	0	0.955779	8.76211	5.49705	11.0265	1.74376	9.97768	15.8852	14.6443	2.9217	0.955779	4.43775	10.2367	6.71189	5.92282	9.24569	3.72412	12.1042	0	0.555633	0	4.97901	5.6932	0	1.5257	1.2687
TCGA-FV-A4ZQ	13.0347	5.48011	17.1997	2.04153	10.303	3.75138	16.2318	7.29315	2.04153	4.1813	3.75138	2.04153	0	0	0	4.41002	12.01	10.5629	1.35524	0	6.71991	14.4538	6.46386	0	0	3.1362	2.50468	14.8281	0	12.8211	15.0122	13.5933	10.3537	3.57396	7.8064	3.75138	5.00756	8.97832	12.4497	0	12.4975	1.35524	0	2.85472	0	2.04153	0	2.85472	0
TCGA-DD-AAEB	14.6485	1.99307	15.7084	0	10.4766	7.45024	17.8057	4.5761	1.5788	2.57726	0	3.16171	1.5788	0.995383	0.995383	2.79943	13.2336	12.0639	0.995383	0	4.38351	12.1332	7.0461	0	3.16171	0.995383	8.26224	12.2048	3.16171	11.0124	11.5025	9.37231	5.34853	2.57726	5.16093	8.87647	2.31453	10.042	11.1258	1.5788	9.14559	0.995383	3.99133	4.5761	2.99191	4.4506	0.995383	1.99307	0.995383
TCGA-G3-A3CH	12.857	1.82675	15.1881	0	10.269	4.82701	15.8969	5.7848	1.18503	2.26934	1.54128	0.710913	0	2.06495	0.710913	5.38397	1.18503	0	1.18503	1.18503	6.00106	12.4489	5.73392	0	1.54128	0	7.57093	12.5483	0.710913	10.8077	12.7784	10.9034	0.710913	1.54128	4.82701	4.23508	5.19625	6.11149	10.6808	0	10.2306	4.72648	0	0.710913	4.08074	3.00094	0	1.82675	0
TCGA-CC-A9FV	15.4544	2.67738	16.4256	0	9.34126	4.36204	16.0808	5.86648	0	1.59639	1.88693	0	0	0	1.23219	1.59639	2.33563	0	2.95349	0	5.6117	12.4992	4.10357	0	0	0	7.72898	11.3792	2.82203	9.50291	11.4383	8.68121	3.64022	1.23219	4.9073	5.03153	4.58117	9.89616	9.13169	0.743832	5.65097	7.23616	0	1.23219	6.35675	0	0	1.23219	0
TCGA-G3-A25T	11.5126	2.61309	15.7858	0	10.5315	0.649553	11.3088	6.59304	4.98681	3.06916	1.71138	0	1.09583	0	0	6.43133	1.71138	0	2.74132	0	6.60993	13.1177	4.79328	0	0	2.85908	6.07758	11.0789	0	10.6679	17.8984	16.601	1.43619	1.09583	4.79328	4.70166	6.69949	3.06916	10.0758	1.71138	11.764	0.649553	0.649553	0	4.12861	1.09583	0	0.649553	0
[truncated: 130 more columns]
